# Supplementary material for: Astrocytic gamma-aminobutyric acid dysregulation as a therapeutic target for posttraumatic stress disorder
Source: Signal Transduct Target Ther. 2025 Jul 28;10:240. doi: 10.1038/s41392-025-02317-5 (PMC12301456; doi:10.1038/s41392-025-02317-5)
Supplement: Supplementary file 3 — Data S1 for RNA seq in Supplementary Fig. 3a [file 41392_2025_2317_MOESM3_ESM.xlsx]

## Sheet: Sheet1
gene	symbol	beta	se	pval	adj.P.Val	beta_sd_from_mean
ENSG00000142627.12	EPHA2	0.844516	0.140304	1.75278e-09	3.85402e-05	5.66892
ENSG00000067182.7	TNFRSF1A	0.524192	0.090017	5.77145e-09	4.23009e-05	3.5368
ENSG00000131435.12	PDLIM4	0.700783	0.119889	5.0582e-09	4.23009e-05	4.71221
ENSG00000162777.16	DENND2D	0.733228	0.133387	3.86275e-08	0.000212336	4.92818
ENSG00000003989.16	SLC7A2	0.590145	0.111189	1.11093e-07	0.000369765	3.97579
ENSG00000125753.13	VASP	0.308322	0.0587179	1.5135e-07	0.000369765	2.09994
ENSG00000134531.9	EMP1	0.990143	0.187736	1.33399e-07	0.000369765	6.63824
ENSG00000143545.8	RAB13	0.356785	0.0678734	1.46722e-07	0.000369765	2.42252
ENSG00000149573.8	MPZL2	1.41998	0.268794	1.2725e-07	0.000369765	9.49928
ENSG00000102265.11	TIMP1	0.553082	0.10724	2.504e-07	0.000412136	3.7291
ENSG00000120885.20	CLU	0.205279	0.0396418	2.23853e-07	0.000412136	1.41407
ENSG00000147065.16	MSN	0.287126	0.0559082	2.81155e-07	0.000412136	1.95885
ENSG00000158286.12	RNF207	-0.399543	0.0775528	2.5789e-07	0.000412136	-2.61171
ENSG00000182541.17	LIMK2	0.520261	0.101281	2.79464e-07	0.000412136	3.51064
ENSG00000223403.3	MEG9	-0.582464	0.11303	2.56116e-07	0.000412136	-3.82927
ENSG00000103196.11	CRISPLD2	0.716917	0.140639	3.44036e-07	0.000433687	4.81961
ENSG00000104356.10	POP1	-0.18448	0.0362137	3.50226e-07	0.000433687	-1.18022
ENSG00000151929.9	BAG3	0.733426	0.144579	3.9193e-07	0.000433687	4.92949
ENSG00000256628.3	ZBTB11-AS1	-0.298939	0.0587651	3.63745e-07	0.000433687	-1.94208
ENSG00000273691.1	RP11-617F23.2	-0.574568	0.113291	3.94476e-07	0.000433687	-3.77671
ENSG00000155366.16	RHOC	0.295037	0.0585882	4.75942e-07	0.000498334	2.01151
ENSG00000125733.17	TRIP10	0.55286	0.110217	5.27317e-07	0.000527029	3.72762
ENSG00000170370.11	EMX2	0.268436	0.0540016	6.66466e-07	0.000637142	1.83445
ENSG00000006327.13	TNFRSF12A	0.969384	0.196528	8.11605e-07	0.00071392	6.50006
ENSG00000152049.6	KCNE4	0.705021	0.143061	8.30275e-07	0.00071392	4.74042
ENSG00000160691.18	SHC1	0.284044	0.0576754	8.44184e-07	0.00071392	1.93834
ENSG00000106771.12	TMEM245	0.169368	0.0344777	8.99667e-07	0.000715781	1.17504
ENSG00000261829.1	RP11-223I10.1	0.427098	0.0869882	9.11492e-07	0.000715781	2.89053
ENSG00000177464.4	GPR4	0.977508	0.199982	1.01873e-06	0.000772407	6.55414
ENSG00000111321.10	LTBR	0.40634	0.0837862	1.23634e-06	0.000906158	2.75236
ENSG00000208001.1	MIR431	-0.736447	0.152457	1.36181e-06	0.000965916	-4.8542
ENSG00000100219.16	XBP1	0.343561	0.0715476	1.5721e-06	0.00108023	2.33449
ENSG00000108953.16	YWHAE	0.142504	0.0298448	1.79864e-06	0.00109857	0.996225
ENSG00000116717.11	GADD45A	0.611601	0.128007	1.77174e-06	0.00109857	4.11861
ENSG00000124762.13	CDKN1A	0.946254	0.198116	1.78579e-06	0.00109857	6.34611
ENSG00000224761.4	RP11-508N22.9	0.58859	0.123245	1.79025e-06	0.00109857	3.96544
ENSG00000108622.10	ICAM2	0.558072	0.117297	1.95755e-06	0.00110366	3.76231
ENSG00000135604.9	STX11	0.914198	0.19209	1.94355e-06	0.00110366	6.13274
ENSG00000152137.6	HSPB8	0.238307	0.050051	1.92364e-06	0.00110366	1.63391
ENSG00000134070.4	IRAK2	0.298983	0.0629327	2.02574e-06	0.00111355	2.03778
ENSG00000108179.13	PPIF	0.181925	0.0384155	2.18282e-06	0.00117063	1.25862
ENSG00000107249.21	GLIS3	0.2991	0.0632977	2.29791e-06	0.00117503	2.03855
ENSG00000118689.14	FOXO3	0.166207	0.0351595	2.27596e-06	0.00117503	1.154
ENSG00000077150.18	NFKB2	0.4553	0.0968108	2.56379e-06	0.0012812	3.07825
ENSG00000115602.16	IL1RL1	2.36784	0.505285	2.78384e-06	0.00136025	15.8084
ENSG00000251682.1	RP11-631M6.3	-0.358711	0.07677	2.97507e-06	0.00142208	-2.33993
ENSG00000088280.18	ASAP3	0.218424	0.0469858	3.34005e-06	0.00156258	1.50156
ENSG00000142227.10	EMP3	0.426158	0.0919826	3.60352e-06	0.00165071	2.88427
ENSG00000122863.5	CHST3	0.402776	0.0872915	3.94707e-06	0.001669	2.72864
ENSG00000133048.12	CHI3L1	1.03252	0.223316	3.7719e-06	0.001669	6.92028
ENSG00000231181.1	RP13-15M17.1	-0.549108	0.118911	3.87779e-06	0.001669	-3.60725
ENSG00000256031.1	RP11-364C11.3	-0.45676	0.0988313	3.8076e-06	0.001669	-2.99256
ENSG00000006007.11	GDE1	0.159247	0.0345475	4.03603e-06	0.00167442	1.10767
ENSG00000162931.11	TRIM17	-0.265295	0.0577342	4.32533e-06	0.00176121	-1.71814
ENSG00000173281.4	PPP1R3B	0.564507	0.123103	4.52585e-06	0.00180935	3.80514
ENSG00000174804.3	FZD4	0.26386	0.0576729	4.75978e-06	0.0018689	1.80399
ENSG00000068001.13	HYAL2	0.445414	0.0976381	5.0697e-06	0.00192194	3.01244
ENSG00000197324.8	LRP10	0.229176	0.0501977	4.98364e-06	0.00192194	1.57313
ENSG00000138623.9	SEMA7A	0.254503	0.0558465	5.18417e-06	0.00193203	1.74171
ENSG00000138028.14	CGREF1	-0.1529	0.0336276	5.44551e-06	0.00196288	-0.970022
ENSG00000205362.11	MT1A	1.57156	0.345479	5.3923e-06	0.00196288	10.5082
ENSG00000163803.12	PLB1	-0.254702	0.0561636	5.76051e-06	0.00204294	-1.64763
ENSG00000279537.1	RP11-133K1.8	-0.519569	0.114949	6.18432e-06	0.00215843	-3.41063
ENSG00000064419.13	TNPO3	0.129098	0.0286316	6.5158e-06	0.00223858	0.906993
ENSG00000161638.10	ITGA5	0.574605	0.127533	6.62077e-06	0.00223965	3.87236
ENSG00000261609.4	GAN	0.176213	0.0393715	7.61768e-06	0.00250538	1.2206
ENSG00000277142.1	LINC00235	-0.288479	0.0644618	7.63419e-06	0.00250538	-1.87246
ENSG00000101187.15	SLCO4A1	0.683108	0.153154	8.1855e-06	0.00253497	4.59457
ENSG00000111404.6	RERGL	-0.68784	0.154143	8.10654e-06	0.00253497	-4.53067
ENSG00000135596.17	MICAL1	-0.257489	0.0576332	7.90556e-06	0.00253497	-1.66619
ENSG00000143772.9	ITPKB	0.242071	0.054225	8.03714e-06	0.00253497	1.65896
ENSG00000018280.16	SLC11A1	1.05378	0.237123	8.82852e-06	0.00256232	7.06183
ENSG00000134107.4	BHLHE40	0.295359	0.0663412	8.50251e-06	0.00256232	2.01365
ENSG00000172216.5	CEBPB	0.392705	0.0883268	8.74662e-06	0.00256232	2.6616
ENSG00000179776.17	CDH5	0.528526	0.118947	8.85647e-06	0.00256232	3.56565
ENSG00000249715.9	FER1L5	-0.373541	0.0840043	8.72053e-06	0.00256232	-2.43864
ENSG00000156928.4	MALSU1	0.177109	0.0399167	9.12382e-06	0.00260538	1.22656
ENSG00000119699.7	TGFB3	0.323608	0.0729922	9.27345e-06	0.00261416	2.20168
ENSG00000100906.10	NFKBIA	0.378259	0.0856286	9.9875e-06	0.00265346	2.56545
ENSG00000101146.12	RAE1	0.174393	0.0394426	9.80445e-06	0.00265346	1.20849
ENSG00000111058.7	ACSS3	0.206567	0.0467681	1.00162e-05	0.00265346	1.42264
ENSG00000245532.6	NEAT1	0.441254	0.0998713	9.95151e-06	0.00265346	2.98475
ENSG00000258603.3	RP3-414A15.10	-0.335551	0.0757885	9.53488e-06	0.00265346	-2.18577
ENSG00000259207.7	ITGB3	0.957906	0.217272	1.03953e-05	0.00268908	6.42366
ENSG00000276550.4	HERC2P2	-0.592332	0.13429	1.02971e-05	0.00268908	-3.89495
ENSG00000073578.16	SDHA	0.140549	0.0319342	1.0765e-05	0.00275234	0.983215
ENSG00000186591.11	UBE2H	0.127316	0.0290033	1.135e-05	0.00286854	0.895136
ENSG00000135063.17	FAM189A2	0.497215	0.113446	1.17147e-05	0.00292707	3.35724
ENSG00000224911.1	AC015936.3	0.671177	0.153266	1.19135e-05	0.00294331	4.51515
ENSG00000062485.18	CS	0.112076	0.0256394	1.23531e-05	0.00301801	0.793698
ENSG00000125148.6	MT2A	0.446683	0.102314	1.26656e-05	0.00302708	3.02089
ENSG00000175773.12	RP11-121M22.1	-0.344549	0.0789153	1.26509e-05	0.00302708	-2.24567
ENSG00000136883.12	KIF12	-0.330915	0.0760935	1.36891e-05	0.00319257	-2.15492
ENSG00000145050.15	MANF	0.254141	0.0584513	1.37439e-05	0.00319257	1.7393
ENSG00000168610.14	STAT3	0.255552	0.0587865	1.37936e-05	0.00319257	1.74869
ENSG00000018408.14	WWTR1	0.280926	0.0649564	1.52639e-05	0.00331254	1.91759
ENSG00000137193.13	PIM1	0.434015	0.100388	1.53665e-05	0.00331254	2.93657
ENSG00000140391.14	TSPAN3	0.163139	0.0377241	1.5285e-05	0.00331254	1.13358
ENSG00000140464.19	PML	0.271802	0.0627105	1.46264e-05	0.00331254	1.85686
ENSG00000233670.6	PIRT	0.725392	0.167582	1.5007e-05	0.00331254	4.87602
ENSG00000239969.5	RP11-163E9.2	-0.389188	0.0899321	1.50759e-05	0.00331254	-2.54279
ENSG00000279020.1	C18orf15	-0.447606	0.10351	1.53044e-05	0.00331254	-2.93163
ENSG00000119986.6	AVPI1	0.227872	0.0527358	1.55309e-05	0.00331438	1.56445
ENSG00000166908.17	PIP4K2C	0.163332	0.0378174	1.56765e-05	0.00331438	1.13486
ENSG00000156049.6	GNA14	0.393486	0.0913032	1.63508e-05	0.00342401	2.6668
ENSG00000096060.14	FKBP5	0.707139	0.164403	1.6983e-05	0.00348993	4.75452
ENSG00000117519.15	CNN3	0.321392	0.0747116	1.69446e-05	0.00348993	2.18693
ENSG00000078401.6	EDN1	0.695536	0.162266	1.81608e-05	0.00350629	4.67729
ENSG00000103494.12	RPGRIP1L	-0.131315	0.0306092	1.78633e-05	0.00350629	-0.826353
ENSG00000115107.19	STEAP3	0.485391	0.113283	1.82927e-05	0.00350629	3.27853
ENSG00000134594.4	RAB33A	0.228921	0.0534097	1.8181e-05	0.00350629	1.57143
ENSG00000153822.13	KCNJ16	-0.401315	0.0934141	1.73842e-05	0.00350629	-2.62351
ENSG00000160075.11	SSU72	0.092707	0.0216126	1.79089e-05	0.00350629	0.664771
ENSG00000168785.7	TSPAN5	0.125544	0.0293038	1.83384e-05	0.00350629	0.883338
ENSG00000187193.8	MT1X	0.854795	0.198875	1.72234e-05	0.00350629	5.73734
ENSG00000099860.8	GADD45B	0.986629	0.230543	1.87242e-05	0.00353138	6.61485
ENSG00000168824.14	NSG1	0.227148	0.053091	1.88181e-05	0.00353138	1.55963
ENSG00000244112.3	RN7SL508P	-0.571157	0.133545	1.89514e-05	0.00353138	-3.754
ENSG00000064270.12	ATP2C2	-0.29095	0.0682025	1.99028e-05	0.00367751	-1.88891
ENSG00000080546.13	SESN1	0.228988	0.0537085	2.01224e-05	0.0036871	1.57188
ENSG00000086232.12	EIF2AK1	0.115073	0.0270548	2.10603e-05	0.00381684	0.813645
ENSG00000141627.13	DYM	0.0985984	0.0231882	2.11777e-05	0.00381684	0.703986
ENSG00000007866.18	TEAD3	0.505059	0.119079	2.22134e-05	0.00386223	3.40945
ENSG00000080823.21	MOK	-0.224118	0.0528525	2.23078e-05	0.00386223	-1.44406
ENSG00000100439.10	ABHD4	0.211947	0.0499734	2.22336e-05	0.00386223	1.45845
ENSG00000145623.12	OSMR	0.728684	0.171573	2.1658e-05	0.00386223	4.89793
ENSG00000158864.12	NDUFS2	0.149402	0.0352068	2.20009e-05	0.00386223	1.04214
ENSG00000001617.11	SEMA3F	0.541636	0.128201	2.39052e-05	0.00389354	3.65291
ENSG00000011422.11	PLAUR	0.60099	0.142072	2.33514e-05	0.00389354	4.04798
ENSG00000088727.12	KIF9	-0.154966	0.0366002	2.29539e-05	0.00389354	-0.983778
ENSG00000159128.14	IFNGR2	0.177657	0.0420186	2.35721e-05	0.00389354	1.23021
ENSG00000165175.15	MID1IP1	0.189604	0.0448056	2.31939e-05	0.00389354	1.30973
ENSG00000174243.9	DDX23	0.13026	0.0308036	2.35016e-05	0.00389354	0.914729
ENSG00000196843.15	ARID5A	0.479901	0.113554	2.37681e-05	0.00389354	3.24199
ENSG00000197746.13	PSAP	0.16682	0.0394011	2.29689e-05	0.00389354	1.15808
ENSG00000087460.23	GNAS	0.113831	0.0269754	2.44519e-05	0.00392443	0.805374
ENSG00000244005.12	NFS1	0.138716	0.0328661	2.43605e-05	0.00392443	0.971016
ENSG00000234373.1	SNX18P7	-0.550551	0.130535	2.46872e-05	0.0039335	-3.61685
ENSG00000068697.6	LAPTM4A	0.137703	0.0326668	2.49359e-05	0.00394454	0.96427
ENSG00000089289.15	IGBP1	0.147599	0.0350548	2.54792e-05	0.00400169	1.03014
ENSG00000142961.14	MOB3C	0.22347	0.0531402	2.60737e-05	0.00403878	1.53515
ENSG00000178726.6	THBD	0.708299	0.168433	2.60827e-05	0.00403878	4.76224
ENSG00000143036.16	SLC44A3	0.373991	0.0891317	2.71742e-05	0.00417837	2.53704
ENSG00000171621.13	SPSB1	0.329659	0.0786322	2.7599e-05	0.00421421	2.24196
ENSG00000163482.11	STK36	-0.220681	0.0526692	2.79015e-05	0.00423103	-1.42119
ENSG00000112183.14	RBM24	-0.193064	0.0461279	2.8465e-05	0.00423704	-1.23736
ENSG00000186340.14	THBS2	0.326074	0.0779153	2.85193e-05	0.00423704	2.2181
ENSG00000254510.1	RP11-867G23.10	-0.487933	0.116576	2.84486e-05	0.00423704	-3.20005
ENSG00000060138.12	YBX3	0.732334	0.175536	3.01966e-05	0.00442689	4.92222
ENSG00000185022.11	MAFF	0.767434	0.183951	3.01998e-05	0.00442689	5.15585
ENSG00000207933.3	MIR9-1	-0.771689	0.185119	3.06446e-05	0.00446234	-5.08878
ENSG00000104221.12	BRF2	0.203219	0.0487724	3.09082e-05	0.00447112	1.40035
ENSG00000118777.10	ABCG2	-0.548411	0.131723	3.13585e-05	0.00450661	-3.60261
ENSG00000127824.13	TUBA4A	0.225272	0.0541759	3.20839e-05	0.00456539	1.54714
ENSG00000181826.9	RELL1	0.324546	0.0780637	3.21828e-05	0.00456539	2.20792
ENSG00000100319.12	ZMAT5	0.139324	0.0335294	3.24892e-05	0.00457932	0.975061
ENSG00000167074.14	TEF	0.165573	0.0399104	3.34472e-05	0.00461668	1.14978
ENSG00000168884.14	TNIP2	0.311035	0.0749889	3.35756e-05	0.00461668	2.118
ENSG00000186577.12	C6orf1	0.159372	0.0384249	3.35942e-05	0.00461668	1.1085
ENSG00000269376.1	RP11-120K24.5	-0.469838	0.113201	3.31787e-05	0.00461668	-3.07961
ENSG00000184588.17	PDE4B	0.176969	0.0427513	3.48087e-05	0.00469555	1.22563
ENSG00000185436.11	IFNLR1	0.512545	0.1238	3.47136e-05	0.00469555	3.45927
ENSG00000213719.8	CLIC1	0.543987	0.131357	3.45344e-05	0.00469555	3.66856
ENSG00000139083.10	ETV6	0.26659	0.0644357	3.51415e-05	0.00471154	1.82216
ENSG00000203875.10	SNHG5	0.181601	0.0439227	3.55628e-05	0.00473912	1.25647
ENSG00000136059.14	VILL	-0.229187	0.0555273	3.66783e-05	0.00485833	-1.4778
ENSG00000108551.4	RASD1	0.4845	0.11746	3.71036e-05	0.00488126	3.2726
ENSG00000187741.14	FANCA	-0.227526	0.0551763	3.72954e-05	0.00488126	-1.46675
ENSG00000165526.8	RPUSD4	0.154936	0.037602	3.78194e-05	0.00489161	1.07897
ENSG00000261371.5	PECAM1	0.438245	0.106352	3.77693e-05	0.00489161	2.96472
ENSG00000130589.16	HELZ2	0.520826	0.126475	3.82149e-05	0.00491386	3.51439
ENSG00000137507.11	LRRC32	0.531147	0.129158	3.91612e-05	0.00494871	3.58309
ENSG00000231764.8	DLX6-AS1	-0.313125	0.0761109	3.88758e-05	0.00494871	-2.03651
ENSG00000262001.1	DLGAP1-AS2	0.456324	0.110937	3.89922e-05	0.00494871	3.08506
ENSG00000255571.7	MIR9-3HG	-0.200542	0.0488205	3.99538e-05	0.00502002	-1.28714
ENSG00000277118.1	Metazoa_SRP	-0.653805	0.159293	4.05344e-05	0.00506404	-4.30412
ENSG00000197774.12	EME2	-0.333251	0.0816107	4.43765e-05	0.00551271	-2.17047
ENSG00000064932.15	SBNO2	0.394841	0.0967714	4.50086e-05	0.00555224	2.67582
ENSG00000253988.1	RP11-489O18.1	-0.784514	0.192323	4.51997e-05	0.00555224	-5.17414
ENSG00000152977.9	ZIC1	0.469422	0.115156	4.57393e-05	0.00555645	3.17224
ENSG00000226828.1	RP11-278H7.1	-0.32525	0.079779	4.5641e-05	0.00555645	-2.11721
ENSG00000089101.17	CFAP61	-0.277214	0.0680504	4.62814e-05	0.00559141	-1.79747
ENSG00000103342.12	GSPT1	0.105994	0.0260359	4.68002e-05	0.00562319	0.753211
ENSG00000221325.1	MIR1200	-0.483672	0.118865	4.72008e-05	0.00564049	-3.17169
ENSG00000167772.11	ANGPTL4	0.857873	0.210977	4.77894e-05	0.00567996	5.75783
ENSG00000090339.8	ICAM1	0.686142	0.169087	4.95116e-05	0.0057298	4.61476
ENSG00000114353.16	GNAI2	0.114055	0.0281003	4.93131e-05	0.0057298	0.806869
ENSG00000135127.11	BICDL1	-0.199776	0.0492267	4.9434e-05	0.0057298	-1.28204
ENSG00000169230.9	PRELID1	0.150172	0.0369819	4.89273e-05	0.0057298	1.04727
ENSG00000259358.1	RP11-456J20.1	-0.344431	0.0847903	4.86216e-05	0.0057298	-2.24489
ENSG00000245526.9	LINC00461	-0.153357	0.0378038	4.97825e-05	0.00573098	-0.973064
ENSG00000135245.9	HILPDA	1.02075	0.251966	5.0972e-05	0.00583736	6.84195
ENSG00000100647.7	SUSD6	0.17767	0.0439399	5.26662e-05	0.00591496	1.2303
ENSG00000183196.8	CHST6	0.336096	0.0830687	5.21e-05	0.00591496	2.2848
ENSG00000197921.5	HES5	-0.680698	0.168296	5.24034e-05	0.00591496	-4.48313
ENSG00000231566.1	RP5-1158E12.3	-0.380463	0.0940995	5.27257e-05	0.00591496	-2.48472
ENSG00000105968.18	H2AFV	0.112416	0.0278168	5.31552e-05	0.00593287	0.795958
ENSG00000121858.10	TNFSF10	-0.797565	0.197444	5.35754e-05	0.00594957	-5.26101
ENSG00000135108.14	FBXO21	0.139196	0.0345002	5.46844e-05	0.00604221	0.974211
ENSG00000103710.10	RASL12	0.430242	0.10678	5.59576e-05	0.00609107	2.91145
ENSG00000127418.14	FGFRL1	0.339853	0.084304	5.54742e-05	0.00609107	2.30981
ENSG00000268670.1	CTD-2622I13.3	-0.333717	0.0828059	5.57498e-05	0.00609107	-2.17357
ENSG00000253813.1	COX6B1P4	-0.679469	0.168934	5.76847e-05	0.00624813	-4.47495
ENSG00000165219.21	GAPVD1	0.0771365	0.0191858	5.80735e-05	0.00625942	0.561132
ENSG00000133059.16	DSTYK	0.110941	0.0276135	5.87893e-05	0.00630565	0.786137
ENSG00000025708.13	TYMP	1.03255	0.257571	6.10253e-05	0.00642916	6.92053
ENSG00000108518.7	PFN1	0.156546	0.0390647	6.14027e-05	0.00642916	1.0897
ENSG00000125971.16	DYNLRB1	0.130383	0.0325328	6.13008e-05	0.00642916	0.91555
ENSG00000203709.10	C1orf132	-0.245445	0.0611956	6.05077e-05	0.00642916	-1.58602
ENSG00000266369.1	RP11-344E13.4	-0.537124	0.133947	6.07254e-05	0.00642916	-3.52748
ENSG00000109586.11	GALNT7	-0.162259	0.0405057	6.17972e-05	0.0064398	-1.03232
ENSG00000164091.11	WDR82	0.116736	0.0291597	6.24592e-05	0.00647808	0.824709
ENSG00000130766.4	SESN2	0.212631	0.0531653	6.34924e-05	0.00654765	1.46301
ENSG00000207082.1	RNU6-171P	-0.445814	0.111507	6.38614e-05	0.00654765	-2.91971
ENSG00000260400.1	RP11-119F7.5	-0.243664	0.0609545	6.40233e-05	0.00654765	-1.57416
ENSG00000247081.7	BAALC-AS1	0.634161	0.158869	6.55971e-05	0.00667754	4.26877
ENSG00000119280.16	C1orf198	0.183941	0.0461134	6.63865e-05	0.00672675	1.27204
ENSG00000075240.16	GRAMD4	-0.1632	0.0409438	6.72096e-05	0.00674797	-1.03858
ENSG00000171552.12	BCL2L1	0.116273	0.0291644	6.69701e-05	0.00674797	0.821627
ENSG00000187068.2	C3orf70	0.180482	0.045294	6.75698e-05	0.0067533	1.24902
ENSG00000141510.16	TP53	0.248312	0.0623776	6.86861e-05	0.00680302	1.7005
ENSG00000164867.10	NOS3	0.535943	0.134619	6.857e-05	0.00680302	3.61501
ENSG00000143384.12	MCL1	0.237147	0.0596546	7.02791e-05	0.00692958	1.62619
ENSG00000180626.9	ZNF594	-0.156466	0.0393835	7.10071e-05	0.00697011	-0.993761
ENSG00000162493.16	PDPN	0.436803	0.110355	7.55273e-05	0.0073482	2.95512
ENSG00000163430.10	FSTL1	0.312609	0.0789573	7.51944e-05	0.0073482	2.12847
ENSG00000160766.14	GBAP1	-0.26214	0.0663418	7.77098e-05	0.00749912	-1.69714
ENSG00000257954.1	RP11-161H23.10	-0.438592	0.111002	7.77606e-05	0.00749912	-2.87163
ENSG00000163638.13	ADAMTS9	0.606431	0.153699	7.96045e-05	0.00764343	4.0842
ENSG00000078369.17	GNB1	0.0839627	0.0212998	8.0825e-05	0.00772687	0.606568
ENSG00000181274.6	FRAT2	0.258348	0.0655914	8.19091e-05	0.00779662	1.7673
ENSG00000166265.11	CYYR1	-0.369952	0.0939763	8.26254e-05	0.00783089	-2.41476
ENSG00000075975.15	MKRN2	0.131498	0.0334334	8.384e-05	0.00783544	0.922973
ENSG00000165507.8	C10orf10	0.864756	0.219852	8.37676e-05	0.00783544	5.80365
ENSG00000196136.16	SERPINA3	1.79389	0.455958	8.34326e-05	0.00783544	11.9881
ENSG00000234913.1	XXbac-B476C20.13	-0.374392	0.0952067	8.40987e-05	0.00783544	-2.44431
ENSG00000173530.5	TNFRSF10D	0.64237	0.163467	8.50673e-05	0.00789223	4.32341
ENSG00000052795.12	FNIP2	0.129983	0.0331018	8.6097e-05	0.00794345	0.912886
ENSG00000154099.17	DNAAF1	-0.272401	0.0693825	8.63418e-05	0.00794345	-1.76544
ENSG00000137312.14	FLOT1	0.118432	0.0301906	8.75185e-05	0.00801815	0.836002
ENSG00000132429.9	POPDC3	0.253556	0.0646671	8.82053e-05	0.00804754	1.7354
ENSG00000145391.13	SETD7	0.129143	0.0329875	9.0436e-05	0.00819591	0.907296
ENSG00000182325.10	FBXL6	-0.248937	0.0635929	9.05769e-05	0.00819591	-1.60926
ENSG00000136286.14	MYO1G	0.947268	0.242467	9.3528e-05	0.00824011	6.35286
ENSG00000139117.13	CPNE8	0.196972	0.0503646	9.19419e-05	0.00824011	1.35878
ENSG00000163637.11	PRICKLE2	0.143166	0.0366467	9.35845e-05	0.00824011	1.00063
ENSG00000167536.13	DHRS13	0.26683	0.0683062	9.36888e-05	0.00824011	1.82376
ENSG00000179082.3	C9orf106	-0.43678	0.111704	9.22435e-05	0.00824011	-2.85957
ENSG00000197712.11	FAM114A1	0.21488	0.0549854	9.3085e-05	0.00824011	1.47797
ENSG00000205364.3	MT1M	0.585993	0.149937	9.29621e-05	0.00824011	3.94815
ENSG00000158023.9	WDR66	-0.193197	0.0494789	9.4368e-05	0.00826679	-1.23825
ENSG00000152439.12	ZNF773	-0.167589	0.0429693	9.61092e-05	0.00828737	-1.0678
ENSG00000177119.15	ANO6	0.24423	0.0625965	9.55383e-05	0.00828737	1.67333
ENSG00000229146.2	SNX18P4	-0.508995	0.130416	9.50605e-05	0.00828737	-3.34024
ENSG00000261916.1	RP11-235E17.4	-0.416667	0.106832	9.61106e-05	0.00828737	-2.7257
ENSG00000047849.21	MAP4	0.0978008	0.0250824	9.65209e-05	0.00829024	0.698677
ENSG00000162650.16	ATXN7L2	-0.225483	0.0578978	9.84019e-05	0.00841892	-1.45315
ENSG00000177706.8	FAM20C	0.24926	0.0640242	9.89207e-05	0.0084305	1.70681
ENSG00000159147.17	DONSON	0.157775	0.040545	9.96888e-05	0.00846315	1.09787
ENSG00000138772.12	ANXA3	0.448245	0.115289	0.00010107	0.00851471	3.03129
ENSG00000143570.17	SLC39A1	0.249504	0.0641669	0.000100922	0.00851471	1.70844
ENSG00000267549.5	AC006116.17	-0.422161	0.108632	0.00010185	0.00851513	-2.76227
ENSG00000279679.1	RP11-278J6.5	-0.507887	0.130662	0.000101478	0.00851513	-3.33287
ENSG00000099968.17	BCL2L13	0.131528	0.0338727	0.000103168	0.00854408	0.923171
ENSG00000163812.13	ZDHHC3	0.103399	0.0266289	0.000103191	0.00854408	0.735939
ENSG00000279743.1	CTB-43I4.1	-0.527138	0.135771	0.000103362	0.00854408	-3.46101
ENSG00000268471.5	MIR4453	-0.172337	0.0444213	0.000104631	0.00861656	-1.0994
ENSG00000119408.16	NEK6	0.150719	0.0388709	0.000105564	0.00866099	1.05091
ENSG00000127329.15	PTPRB	-0.263582	0.0680407	0.00010711	0.00875514	-1.70674
ENSG00000130821.15	SLC6A8	0.151111	0.0390264	0.000107938	0.00879017	1.05352
ENSG00000266258.1	RP11-41O4.1	-0.456033	0.117944	0.000110393	0.00895691	-2.98772
ENSG00000113916.17	BCL6	0.279207	0.0722784	0.000112034	0.00900585	1.90614
ENSG00000118997.13	DNAH7	-0.147169	0.038102	0.000112225	0.00900585	-0.931881
ENSG00000168077.13	SCARA3	0.27794	0.0719319	0.000111577	0.00900585	1.89771
ENSG00000224243.1	LINC00403	-0.223942	0.0579918	0.00011264	0.00900625	-1.44289
ENSG00000149658.17	YTHDF1	0.212387	0.0550373	0.000113866	0.00907133	1.46138
ENSG00000140015.19	KCNH5	0.326458	0.0847294	0.000116703	0.00919734	2.22065
ENSG00000158710.14	TAGLN2	0.320197	0.0831011	0.000116633	0.00919734	2.17898
ENSG00000173404.4	INSM1	-0.31464	0.081652	0.000116478	0.00919734	-2.04659
ENSG00000116857.16	TMEM9	0.115684	0.0300661	0.000119252	0.00933138	0.817709
ENSG00000175899.14	A2M	-0.37378	0.0971369	0.000119101	0.00933138	-2.44023
ENSG00000085063.14	CD59	0.222062	0.0577687	0.000121053	0.0094387	1.52578
ENSG00000131018.22	SYNE1	-0.124969	0.0325358	0.000122549	0.00945476	-0.784113
ENSG00000210127.1	MT-TA	-0.457287	0.119044	0.000122373	0.00945476	-2.99607
ENSG00000232422.1	KNOP1P4	-0.411933	0.107204	0.000121782	0.00945476	-2.69419
ENSG00000234608.7	MAPKAPK5-AS1	0.21364	0.0556459	0.000123394	0.00948666	1.46972
ENSG00000163541.11	SUCLG1	0.149099	0.0389002	0.000126665	0.00970419	1.04012
ENSG00000066382.16	MPPED2	-0.144288	0.0376847	0.000128754	0.00979161	-0.912705
ENSG00000173821.19	RNF213	-0.175099	0.0457265	0.000128529	0.00979161	-1.11778
ENSG00000185950.8	IRS2	0.155551	0.0406341	0.000129142	0.00979161	1.08307
ENSG00000198585.11	NUDT16	0.109107	0.0285143	0.000130026	0.00982481	0.773934
ENSG00000130340.15	SNX9	0.0947175	0.0247746	0.000131746	0.00992069	0.678154
ENSG00000119138.4	KLF9	0.266893	0.0698593	0.000133215	0.00999707	1.82418
ENSG00000184009.9	ACTG1	0.117555	0.0307918	0.000134681	0.0100046	0.830163
ENSG00000186326.3	RGS9BP	0.321354	0.0841714	0.000134619	0.0100046	2.18668
ENSG00000254579.1	RP11-407P18.1	-0.347746	0.0910477	0.000133786	0.0100046	-2.26695
ENSG00000235750.9	KIAA0040	0.647638	0.169711	0.000135566	0.0100365	4.35848
ENSG00000248445.5	SEMA6A-AS1	-0.472377	0.12387	0.000137014	0.0101096	-3.09651
ENSG00000089693.10	MLF2	0.127128	0.033356	0.000138262	0.0101406	0.893886
ENSG00000134996.11	OSTF1	0.186319	0.0489099	0.000139279	0.0101406	1.28787
ENSG00000173221.13	GLRX	0.311428	0.0817324	0.000138774	0.0101406	2.12061
ENSG00000254838.5	GVINP1	-0.265292	0.0696293	0.000138929	0.0101406	-1.71812
ENSG00000144567.10	FAM134A	0.119949	0.0314988	0.000140073	0.0101636	0.846097
ENSG00000197905.8	TEAD4	0.668166	0.175536	0.000140981	0.0101636	4.49511
ENSG00000283183.1	RP11-1263C18.2	-0.172732	0.0453735	0.000140727	0.0101636	-1.10203
ENSG00000204103.3	MAFB	0.282374	0.0742271	0.000142272	0.0102231	1.92722
ENSG00000067225.17	PKM	0.127185	0.0334985	0.000146609	0.0104691	0.894264
ENSG00000167637.16	ZNF283	-0.104559	0.0275396	0.000146647	0.0104691	-0.648262
ENSG00000142733.14	MAP3K6	0.340058	0.089731	0.000150803	0.0107309	2.31117
ENSG00000110651.11	CD81	0.129411	0.0341556	0.000151333	0.0107326	0.909081
ENSG00000154222.14	CC2D1B	-0.143205	0.037804	0.000151803	0.0107326	-0.905495
ENSG00000136205.16	TNS3	-0.219391	0.0579511	0.000153217	0.0107979	-1.4126
ENSG00000213071.10	LPAL2	-0.466613	0.123368	0.000155389	0.0108812	-3.05815
ENSG00000270820.5	RP11-355B11.2	-0.227351	0.0600999	0.00015502	0.0108812	-1.46558
ENSG00000136997.15	MYC	0.506544	0.134252	0.000161235	0.0112547	3.41933
ENSG00000167549.18	CORO6	-0.255411	0.067736	0.000162797	0.0113278	-1.65236
ENSG00000068028.17	RASSF1	0.182616	0.0484836	0.00016552	0.0114143	1.26322
ENSG00000104419.14	NDRG1	0.215005	0.057092	0.000165928	0.0114143	1.4788
ENSG00000220563.1	PKMP3	0.201993	0.0536193	0.000165105	0.0114143	1.3922
ENSG00000253357.1	CTB-78F1.2	-0.370523	0.0983955	0.000166116	0.0114143	-2.41855
ENSG00000169231.13	THBS3	-0.229139	0.0608865	0.000167633	0.011447	-1.47748
ENSG00000260339.1	HEXA-AS1	-0.45706	0.121432	0.000167277	0.011447	-2.99456
ENSG00000137509.10	PRCP	0.156576	0.0416634	0.000171192	0.0116178	1.0899
ENSG00000165152.8	TMEM246	0.141541	0.0376564	0.000170763	0.0116178	0.98982
ENSG00000115840.13	SLC25A12	0.141346	0.0376364	0.000172942	0.0116289	0.988523
ENSG00000131791.7	PRKAB2	0.202008	0.0537828	0.000172649	0.0116289	1.3923
ENSG00000174010.9	KLHL15	0.177148	0.0471581	0.000172327	0.0116289	1.22682
ENSG00000145526.11	CDH18	0.144722	0.0385821	0.000176125	0.0117712	1.01099
ENSG00000172183.14	ISG20	0.515647	0.13748	0.000176336	0.0117712	3.47992
ENSG00000232034.1	AC092168.2	-0.297191	0.079246	0.000176665	0.0117712	-1.93045
ENSG00000181852.17	RNF41	0.124474	0.0332046	0.000177743	0.0117717	0.87622
ENSG00000280000.1	RP11-509E10.3	-0.329249	0.0878167	0.000177341	0.0117717	-2.14383
ENSG00000185565.11	LSAMP	0.108085	0.0288435	0.000178761	0.0118036	0.767127
ENSG00000135926.13	TMBIM1	0.373245	0.0996623	0.000180328	0.0118714	2.53207
ENSG00000102804.14	TSC22D1	0.182144	0.0486882	0.000183269	0.012029	1.26008
ENSG00000188846.13	RPL14	0.111884	0.0299134	0.000183831	0.01203	0.792415
ENSG00000231907.2	GAPDHP37	-0.570345	0.152567	0.000185252	0.012087	-3.7486
ENSG00000115649.15	CNPPD1	0.130285	0.0348642	0.00018628	0.0121181	0.914896
ENSG00000069399.13	BCL3	0.511121	0.136927	0.000189374	0.012283	3.4498
ENSG00000224081.8	LINC01057	0.370132	0.0991909	0.000190335	0.0123091	2.51135
ENSG00000123374.10	CDK2	0.575247	0.154285	0.000192644	0.0123135	3.87663
ENSG00000132481.6	TRIM47	0.308352	0.0826951	0.000192403	0.0123135	2.10014
ENSG00000137834.14	SMAD6	0.445384	0.119444	0.000192385	0.0123135	3.01224
ENSG00000228434.1	AC004951.6	-0.339385	0.091013	0.000192263	0.0123135	-2.2113
ENSG00000143878.9	RHOB	0.240829	0.0646744	0.000196315	0.0125118	1.65069
ENSG00000013364.18	MVP	0.322217	0.0865481	0.000196886	0.012512	2.19242
ENSG00000168676.10	KCTD19	-0.555644	0.149279	0.0001975	0.0125148	-3.65075
ENSG00000269929.1	RP11-2B6.2	-0.245503	0.065978	0.000198447	0.0125386	-1.5864
ENSG00000188643.10	S100A16	0.201655	0.054251	0.000201541	0.0126976	1.38995
ENSG00000130309.10	COLGALT1	0.142158	0.0382668	0.000203266	0.0127697	0.993926
ENSG00000069702.10	TGFBR3	0.213389	0.0574685	0.000204693	0.0127727	1.46805
ENSG00000121039.9	RDH10	0.348576	0.0939771	0.000207949	0.0127727	2.36787
ENSG00000124574.14	ABCC10	-0.201015	0.0542058	0.000208599	0.0127727	-1.29029
ENSG00000138685.12	FGF2	0.385538	0.10384	0.000204987	0.0127727	2.61389
ENSG00000158470.5	B4GALT5	0.116124	0.0312918	0.000206442	0.0127727	0.820637
ENSG00000161533.11	ACOX1	0.121772	0.0328401	0.00020887	0.0127727	0.858236
ENSG00000182983.14	ZNF662	-0.123945	0.0333971	0.00020623	0.0127727	-0.777297
ENSG00000185201.16	IFITM2	0.602388	0.162486	0.000209455	0.0127727	4.05728
ENSG00000198556.13	ZNF789	-0.179746	0.0484878	0.000209703	0.0127727	-1.14871
ENSG00000201944.1	SNORA72	-0.464182	0.125088	0.000206572	0.0127727	-3.04197
ENSG00000275438.1	LA16c-360A4.1	-0.506839	0.136708	0.000209338	0.0127727	-3.3259
ENSG00000017483.14	SLC38A5	-0.449453	0.121278	0.00021057	0.0127901	-2.94393
ENSG00000002933.7	TMEM176A	0.354075	0.0956695	0.000214732	0.0128129	2.40447
ENSG00000004864.13	SLC25A13	-0.155846	0.042106	0.000214511	0.0128129	-0.989636
ENSG00000075420.12	FNDC3B	0.143437	0.0387404	0.000213476	0.0128129	1.00244
ENSG00000106211.8	HSPB1	0.352158	0.0951104	0.00021338	0.0128129	2.39172
ENSG00000117425.13	PTCH2	-0.29465	0.0796354	0.000215607	0.0128129	-1.91354
ENSG00000171811.12	CFAP46	-0.335268	0.0905777	0.000214376	0.0128129	-2.18389
ENSG00000204054.13	LINC00963	0.187768	0.0506946	0.000212313	0.0128129	1.29751
ENSG00000277351.1	RP11-325L12.6	0.695699	0.188015	0.000215405	0.0128129	4.67837
ENSG00000179523.4	EIF3J-AS1	0.146635	0.0396547	0.000217487	0.0128897	1.02372
ENSG00000089159.16	PXN	0.286051	0.0774244	0.00022025	0.0129428	1.9517
ENSG00000164104.11	HMGB2	0.261708	0.0708464	0.000220737	0.0129428	1.78967
ENSG00000226435.10	ANKRD18DP	-0.295647	0.0800132	0.000219911	0.0129428	-1.92017
ENSG00000283415.1	RP11-413N10.3	-0.331154	0.0896152	0.000219634	0.0129428	-2.15651
ENSG00000117525.13	F3	0.435388	0.1179	0.000221748	0.0129675	2.94571
ENSG00000189275.3	LINC01164	-0.48701	0.131974	0.000224092	0.0130699	-3.19391
ENSG00000112303.13	VNN2	0.646536	0.175249	0.000224928	0.0130839	4.35114
ENSG00000076248.10	UNG	0.130733	0.0354567	0.000226808	0.0130997	0.917879
ENSG00000177485.6	ZBTB33	0.212793	0.0577156	0.000226987	0.0130997	1.46408
ENSG00000181211.1	HECW1-IT1	-0.331627	0.089943	0.000226843	0.0130997	-2.15966
ENSG00000129562.10	DAD1	0.136036	0.0369141	0.000228523	0.0131538	0.953176
ENSG00000225031.1	EIF4BP7	0.242759	0.0658895	0.000229298	0.013164	1.66354
ENSG00000106538.9	RARRES2	0.246075	0.0668653	0.000233089	0.0133467	1.68561
ENSG00000119772.16	DNMT3A	-0.173617	0.047188	0.000233908	0.0133565	-1.10792
ENSG00000276417.1	RP11-266K4.13	-0.234505	0.0637476	0.000234474	0.0133565	-1.5132
ENSG00000101938.14	CHRDL1	0.252095	0.0685529	0.000235637	0.0133881	1.72568
ENSG00000100129.17	EIF3L	0.141334	0.0384708	0.000238974	0.0134699	0.98844
ENSG00000125810.9	CD93	0.766492	0.20861	0.000238527	0.0134699	5.14958
ENSG00000148926.9	ADM	0.959409	0.261171	0.000239261	0.0134699	6.43367
ENSG00000198876.12	DCAF12	0.112888	0.030733	0.000239527	0.0134699	0.799102
ENSG00000167778.8	SPRYD3	0.108876	0.0296545	0.000241148	0.0135264	0.772394
ENSG00000068745.14	IP6K2	0.111927	0.0304962	0.000242372	0.0135605	0.7927
ENSG00000101916.11	TLR8	0.885753	0.241381	0.00024301	0.0135617	5.9434
ENSG00000148672.8	GLUD1	0.129815	0.0353847	0.000243801	0.0135714	0.911771
ENSG00000176225.12	RTTN	-0.211217	0.0575921	0.000244966	0.0136018	-1.35819
ENSG00000035115.21	SH3YL1	-0.106702	0.0291179	0.000247842	0.0136773	-0.662523
ENSG00000108829.9	LRRC59	0.108515	0.0296208	0.000248813	0.0136773	0.769992
ENSG00000157600.11	TMEM164	0.138299	0.0377477	0.000248524	0.0136773	0.968239
ENSG00000171815.5	PCDHB1	-0.403693	0.110164	0.000247847	0.0136773	-2.63934
ENSG00000176014.12	TUBB6	0.621745	0.169768	0.000249932	0.0137045	4.18613
ENSG00000133640.18	LRRIQ1	-0.289149	0.0790025	0.000252225	0.0137447	-1.87691
ENSG00000170542.5	SERPINB9	0.217256	0.0593504	0.000251654	0.0137447	1.49379
ENSG00000198604.10	BAZ1A	0.183586	0.0501647	0.00025254	0.0137447	1.26968
ENSG00000127241.16	MASP1	0.324327	0.088736	0.000257213	0.0139644	2.20647
ENSG00000213760.10	ATP6V1G2	0.156087	0.0427212	0.000258573	0.0140037	1.08664
ENSG00000111266.8	DUSP16	0.178615	0.048912	0.00026044	0.0140702	1.23659
ENSG00000163466.15	ARPC2	0.101317	0.0277782	0.000264966	0.0142099	0.722078
ENSG00000197019.4	SERTAD1	0.366067	0.100333	0.000263771	0.0142099	2.4843
ENSG00000221869.4	CEBPD	0.607686	0.166586	0.00026441	0.0142099	4.09255
ENSG00000129315.9	CCNT1	0.113292	0.0311	0.000269663	0.0143291	0.801788
ENSG00000139304.12	PTPRQ	-0.289208	0.0793662	0.000268468	0.0143291	-1.87731
ENSG00000269893.6	SNHG8	0.222895	0.061169	0.000268522	0.0143291	1.53132
ENSG00000269998.1	RP11-272L13.3	-0.319077	0.0875935	0.000269794	0.0143291	-2.07612
ENSG00000146426.17	TIAM2	0.170243	0.0467713	0.000272747	0.0144333	1.18086
ENSG00000156298.12	TSPAN7	0.132149	0.0363211	0.000274381	0.0144333	0.927304
ENSG00000167261.13	DPEP2	-0.625744	0.171964	0.000273906	0.0144333	-4.11734
ENSG00000185721.11	DRG1	0.159059	0.04371	0.000273751	0.0144333	1.10642
ENSG00000130307.11	USHBP1	-0.393761	0.108386	0.000280184	0.0146695	-2.57323
ENSG00000166532.15	RIMKLB	-0.112868	0.0310679	0.000280207	0.0146695	-0.703564
ENSG00000124145.6	SDC4	0.268209	0.0738653	0.000282271	0.0147075	1.83294
ENSG00000163491.16	NEK10	-0.142361	0.0392037	0.000281971	0.0147075	-0.899878
ENSG00000236963.6	LINC01141	-0.410298	0.113037	0.000283676	0.0147458	-2.6833
ENSG00000087266.15	SH3BP2	0.218504	0.0602503	0.000287173	0.0148403	1.5021
ENSG00000112679.14	DUSP22	0.0946942	0.026122	0.00028887	0.0148403	0.677999
ENSG00000117410.13	ATP6V0B	0.183612	0.0506368	0.000287777	0.0148403	1.26985
ENSG00000120889.12	TNFRSF10B	0.335936	0.0926419	0.000287649	0.0148403	2.28374
ENSG00000144655.14	CSRNP1	0.367044	0.101246	0.00028866	0.0148403	2.4908
ENSG00000180938.5	ZNF572	-0.210821	0.0581839	0.000290793	0.0149043	-1.35556
ENSG00000023330.14	ALAS1	0.140961	0.0389515	0.000295866	0.0150353	0.98596
ENSG00000163611.11	SPICE1	-0.145755	0.0402784	0.000296083	0.0150353	-0.92247
ENSG00000275720.1	CTB-75G16.3	-0.47743	0.131914	0.000295454	0.0150353	-3.13015
ENSG00000283156.1	RP11-646I6.3	-0.293499	0.081066	0.000294045	0.0150353	-1.90587
ENSG00000123416.15	TUBA1B	0.187431	0.0518082	0.00029713	0.0150537	1.29527
ENSG00000163273.3	NPPC	0.383746	0.106141	0.000299862	0.0151571	2.60197
ENSG00000182481.8	KPNA2	0.179714	0.0497356	0.00030221	0.0152059	1.24391
ENSG00000262869.1	CTD-2545H1.1	-0.441409	0.122151	0.000301936	0.0152059	-2.89038
ENSG00000063978.15	RNF4	0.102242	0.0283079	0.000304108	0.0152636	0.728236
ENSG00000101182.14	PSMA7	0.136695	0.037919	0.000312242	0.0152636	0.957564
ENSG00000114698.14	PLSCR4	0.207446	0.0575548	0.000312963	0.0152636	1.42849
ENSG00000132688.10	NES	0.2328	0.0644857	0.000306074	0.0152636	1.59725
ENSG00000141574.7	SECTM1	0.911615	0.252894	0.000312479	0.0152636	6.11555
ENSG00000141736.13	ERBB2	0.216314	0.0599454	0.000307946	0.0152636	1.48752
ENSG00000147121.15	KRBOX4	0.144529	0.0400715	0.000310014	0.0152636	1.00971
ENSG00000152234.15	ATP5A1	0.159141	0.0440709	0.000304981	0.0152636	1.10697
ENSG00000154330.12	PGM5	-0.523726	0.145309	0.000313075	0.0152636	-3.4383
ENSG00000164078.12	MST1R	-0.36369	0.100806	0.000308785	0.0152636	-2.37308
ENSG00000187479.5	C11orf96	0.655283	0.181745	0.000311538	0.0152636	4.40936
ENSG00000187912.11	CLEC17A	-0.745383	0.206544	0.00030757	0.0152636	-4.91368
ENSG00000233716.1	AC074367.1	-0.359888	0.0996985	0.00030647	0.0152636	-2.34777
ENSG00000279432.1	RP11-135N5.3	-0.273421	0.0758133	0.000310343	0.0152636	-1.77223
ENSG00000115594.11	IL1R1	0.630698	0.175124	0.000316474	0.0153804	4.24572
ENSG00000132471.11	WBP2	0.118041	0.0327918	0.000318553	0.0153804	0.833401
ENSG00000175267.14	VWA3A	-0.28159	0.0782168	0.000318067	0.0153804	-1.8266
ENSG00000198920.9	KIAA0753	-0.114681	0.0318591	0.000318664	0.0153804	-0.715635
ENSG00000283445.1	RP11-63G10.4	-0.544075	0.151158	0.000318968	0.0153804	-3.57375
ENSG00000034152.18	MAP2K3	0.218753	0.0608492	0.000324389	0.0154444	1.50375
ENSG00000116096.5	SPR	0.256489	0.0713511	0.000324709	0.0154444	1.75493
ENSG00000155897.9	ADCY8	0.138367	0.0385138	0.00032732	0.0154444	0.968692
ENSG00000173812.10	EIF1	0.115342	0.0320687	0.00032227	0.0154444	0.815431
ENSG00000181215.13	C4orf50	-0.194193	0.0540512	0.000327187	0.0154444	-1.24488
ENSG00000186160.4	CYP4Z1	-0.251295	0.069945	0.000327204	0.0154444	-1.62496
ENSG00000214029.4	ZNF891	-0.163775	0.0455833	0.00032704	0.0154444	-1.04241
ENSG00000224822.1	THRB-IT1	-0.29122	0.0809814	0.000322976	0.0154444	-1.8907
ENSG00000240891.7	PLCXD2	0.244873	0.0681313	0.000325469	0.0154444	1.67761
ENSG00000279794.1	CTD-2621I17.3	-0.40943	0.113913	0.000325349	0.0154444	-2.67752
ENSG00000110583.12	NAA40	-0.139392	0.0388106	0.000328642	0.0154736	-0.880116
ENSG00000188185.11	LINC00265	-0.254337	0.0708445	0.000330584	0.0155318	-1.6452
ENSG00000168404.12	MLKL	0.45542	0.126913	0.000332664	0.0155962	3.07904
ENSG00000242278.1	RP11-382N13.1	-0.561801	0.156627	0.000334658	0.0156563	-3.69173
ENSG00000136935.13	GOLGA1	-0.107293	0.0299352	0.000338152	0.0157862	-0.666456
ENSG00000272449.1	RP3-395M20.12	-0.475356	0.132726	0.000341634	0.0159149	-3.11634
ENSG00000101901.11	ALG13	-0.0858428	0.0239851	0.000344913	0.0160072	-0.523682
ENSG00000248791.1	CTD-2165H16.3	-0.549244	0.153468	0.00034507	0.0160072	-3.60815
ENSG00000169902.13	TPST1	0.238088	0.0665527	0.00034699	0.0160623	1.63245
ENSG00000141744.3	PNMT	-0.269544	0.0753587	0.000347806	0.0160663	-1.74643
ENSG00000136436.14	CALCOCO2	0.104851	0.0293301	0.000350402	0.0161099	0.745605
ENSG00000275830.1	RP11-403A3.3	0.589426	0.164899	0.000350949	0.0161099	3.97101
ENSG00000279319.1	RP11-693M3.1	-0.294866	0.0824834	0.00035043	0.0161099	-1.91497
ENSG00000270093.1	AP000473.8	-0.313098	0.0876314	0.000353048	0.0161725	-2.03633
ENSG00000136238.17	RAC1	0.0959683	0.0268668	0.000354262	0.0161736	0.686479
ENSG00000198954.7	KIF1BP	0.124629	0.0348926	0.000354542	0.0161736	0.87725
ENSG00000224514.2	LINC00620	-0.438404	0.122776	0.000355964	0.0162048	-2.87038
ENSG00000067113.16	PLPP1	0.1104	0.0309363	0.000358847	0.0162352	0.782541
ENSG00000168237.17	GLYCTK	-0.244431	0.0684765	0.000357579	0.0162352	-1.57927
ENSG00000215190.9	LINC00680	-0.195459	0.054769	0.000358641	0.0162352	-1.2533
ENSG00000155463.12	OXA1L	0.109675	0.0307634	0.000363701	0.016421	0.777714
ENSG00000151657.11	KIN	-0.106127	0.0297778	0.000365284	0.0164587	-0.658699
ENSG00000225014.1	KCTD9P1	-0.277588	0.0779113	0.000366823	0.0164943	-1.79996
ENSG00000006062.13	MAP3K14	0.201367	0.0566066	0.000374679	0.0167703	1.38803
ENSG00000196290.14	NIF3L1	0.154195	0.0433384	0.000373803	0.0167703	1.07404
ENSG00000227502.2	LINC01268	-0.610776	0.171716	0.000375249	0.0167703	-4.01772
ENSG00000085117.11	CD82	0.232867	0.065503	0.000377886	0.0168198	1.5977
ENSG00000278982.1	RP5-1031D4.3	-0.539925	0.151871	0.000377754	0.0168198	-3.54612
ENSG00000134287.9	ARF3	0.0953145	0.0268247	0.000380515	0.0168345	0.682127
ENSG00000185880.12	TRIM69	0.15417	0.0433835	0.000379914	0.0168345	1.07388
ENSG00000260792.1	RP11-982M15.8	-0.648742	0.182551	0.00037977	0.0168345	-4.27042
ENSG00000214244.4	SETP21	-0.507611	0.14289	0.00038165	0.0168509	-3.33104
ENSG00000122406.12	RPL5	0.184173	0.0518582	0.000383082	0.0168659	1.27358
ENSG00000168394.10	TAP1	0.339201	0.0955181	0.000383525	0.0168659	2.30547
ENSG00000071051.13	NCK2	0.140225	0.0395288	0.000389043	0.0170371	0.981056
ENSG00000140988.15	RPS2	0.143343	0.0404131	0.000389742	0.0170371	1.00181
ENSG00000183837.9	PNMA3	-0.153239	0.0431913	0.000388313	0.0170371	-0.972278
ENSG00000125991.18	ERGIC3	0.119531	0.0337334	0.000394974	0.0172315	0.843319
ENSG00000112096.16	SOD2	0.256509	0.0724481	0.000399245	0.0173544	1.75506
ENSG00000274884.1	AL117190.1	-0.662213	0.187039	0.00039937	0.0173544	-4.36009
ENSG00000276282.1	RP11-210K20.5	-0.312242	0.088272	0.000404282	0.0175333	-2.03063
ENSG00000119669.4	IRF2BPL	0.170632	0.0482622	0.000406969	0.017615	1.18345
ENSG00000163617.10	CCDC191	-0.159204	0.0450492	0.000409333	0.0176826	-1.01198
ENSG00000166900.15	STX3	-0.0901573	0.0255171	0.000410542	0.0176862	-0.5524
ENSG00000259845.1	HERC2P10	-0.441739	0.125054	0.00041183	0.0176862	-2.89258
ENSG00000276975.2	HYDIN2	-0.261883	0.0741356	0.000411662	0.0176862	-1.69543
ENSG00000145041.15	DCAF1	0.0799857	0.0226492	0.000413211	0.0177109	0.580097
ENSG00000005981.12	ASB4	0.412803	0.116962	0.000416553	0.017716	2.79538
ENSG00000174444.14	RPL4	0.127403	0.0360935	0.000415867	0.017716	0.895713
ENSG00000258419.1	RP11-588P7.1	-0.294136	0.0833167	0.000415022	0.017716	-1.91011
ENSG00000280053.1	RP11-61K12.2	-0.425461	0.120499	0.000414284	0.017716	-2.78423
ENSG00000265195.1	MIR4312	-0.489543	0.13874	0.000417934	0.0177404	-3.21077
ENSG00000102904.14	TSNAXIP1	-0.193173	0.0547585	0.000419136	0.0177571	-1.23809
ENSG00000146535.13	GNA12	0.121105	0.0343489	0.000422334	0.0178086	0.853791
ENSG00000169410.9	PTPN9	0.12606	0.0357479	0.000421331	0.0178086	0.886771
ENSG00000177575.12	CD163	0.743835	0.210991	0.00042278	0.0178086	4.99877
ENSG00000205592.13	MUC19	-0.570947	0.162016	0.000425045	0.0178698	-3.75261
ENSG00000065029.14	ZNF76	-0.124915	0.0354864	0.000431435	0.0180257	-0.78375
ENSG00000112305.14	SMAP1	0.116531	0.0330952	0.000429766	0.0180257	0.82335
ENSG00000197568.13	HHLA3	0.185206	0.0526197	0.000432034	0.0180257	1.28046
ENSG00000261744.1	RP11-21B21.4	-0.327358	0.092991	0.000431031	0.0180257	-2.13124
ENSG00000132824.13	SERINC3	0.135119	0.0384322	0.000438481	0.0181354	0.947071
ENSG00000142609.17	CFAP74	-0.203984	0.0580301	0.000439511	0.0181354	-1.31005
ENSG00000148429.14	USP6NL	-0.104127	0.0296047	0.000436036	0.0181354	-0.645386
ENSG00000178952.9	TUFM	0.110322	0.0313864	0.000439843	0.0181354	0.782017
ENSG00000188827.10	SLX4	-0.191648	0.0545293	0.000440435	0.0181354	-1.22794
ENSG00000242258.1	LINC00996	-1.16058	0.330116	0.000438628	0.0181354	-7.6773
ENSG00000242876.3	RN7SL812P	-0.619861	0.176245	0.000436384	0.0181354	-4.07819
ENSG00000197965.11	MPZL1	0.120317	0.0342408	0.000441685	0.0181528	0.848545
ENSG00000131370.15	SH3BP5	0.126046	0.0358844	0.000443797	0.0182056	0.886684
ENSG00000188313.12	PLSCR1	0.443547	0.126378	0.000448617	0.0183609	3.00001
ENSG00000278845.4	MRPL45	0.133182	0.037951	0.000449253	0.0183609	0.934181
ENSG00000198805.11	PNP	0.403376	0.115008	0.000452565	0.018462	2.73263
ENSG00000235381.1	RP11-477D19.2	-0.204531	0.0584193	0.000463377	0.018868	-1.31369
ENSG00000159958.5	TNFRSF13C	-0.58322	0.166631	0.000465122	0.0189041	-3.8343
ENSG00000076344.15	RGS11	-0.240481	0.0687955	0.000472998	0.0190034	-1.55298
ENSG00000091879.13	ANGPT2	0.586911	0.167879	0.000472232	0.0190034	3.95426
ENSG00000111540.15	RAB5B	0.0756041	0.0216224	0.000471282	0.0190034	0.550932
ENSG00000134644.15	PUM1	0.0722411	0.0206684	0.000473617	0.0190034	0.528547
ENSG00000142089.15	IFITM3	0.490234	0.140165	0.000469545	0.0190034	3.31077
ENSG00000175591.11	P2RY2	0.609999	0.174482	0.000472179	0.0190034	4.10795
ENSG00000198429.9	ZNF69	-0.226944	0.0648979	0.000470633	0.0190034	-1.46287
ENSG00000137449.15	CPEB2	-0.123147	0.035256	0.000477755	0.0190998	-0.771981
ENSG00000242372.6	EIF6	0.155297	0.0444583	0.000477469	0.0190998	1.08138
ENSG00000013588.6	GPRC5A	1.10442	0.316576	0.00048549	0.019282	7.39888
ENSG00000093217.9	XYLB	-0.204512	0.0586252	0.00048582	0.019282	-1.31356
ENSG00000189164.14	ZNF527	-0.0886723	0.0254137	0.000484542	0.019282	-0.542516
ENSG00000204514.9	ZNF814	-0.184049	0.0527481	0.000484439	0.019282	-1.17736
ENSG00000042753.11	AP2S1	0.172251	0.049442	0.000494163	0.0193064	1.19423
ENSG00000101230.5	ISM1	-0.353515	0.101488	0.000495217	0.0193064	-2.30535
ENSG00000107614.21	TRDMT1	-0.152683	0.0438061	0.000491336	0.0193064	-0.968582
ENSG00000126749.14	EMG1	0.131259	0.0376776	0.000494436	0.0193064	0.921381
ENSG00000159403.15	C1R	0.393862	0.112995	0.000490948	0.0193064	2.6693
ENSG00000167881.14	SRP68	0.0914206	0.0262143	0.000487685	0.0193064	0.656209
ENSG00000169490.16	TM2D2	0.13949	0.0400305	0.000492863	0.0193064	0.976169
ENSG00000170545.16	SMAGP	0.445288	0.127807	0.000493856	0.0193064	3.01161
ENSG00000198131.13	ZNF544	-0.0982256	0.0281771	0.000490276	0.0193064	-0.606104
ENSG00000261226.1	RP11-830F9.7	-0.401814	0.115298	0.00049214	0.0193064	-2.62683
ENSG00000100412.15	ACO2	0.0862285	0.0247702	0.000499295	0.0193456	0.621649
ENSG00000166971.16	AKTIP	0.114972	0.0330323	0.000500324	0.0193456	0.812968
ENSG00000172380.5	GNG12	0.203835	0.0585366	0.000497349	0.0193456	1.40446
ENSG00000236977.1	ANKRD44-IT1	-0.29125	0.0836823	0.000500621	0.0193456	-1.8909
ENSG00000263750.1	MIR548AV	-0.487728	0.140134	0.000500585	0.0193456	-3.19869
ENSG00000054392.12	HHAT	0.167791	0.048236	0.000504145	0.0194136	1.16454
ENSG00000139644.12	TMBIM6	0.0984095	0.028289	0.000503824	0.0194136	0.702728
ENSG00000113552.15	GNPDA1	0.138446	0.0398238	0.000508069	0.0194624	0.969217
ENSG00000129219.13	PLD2	0.196767	0.0565956	0.000507596	0.0194624	1.35741
ENSG00000257083.5	RP11-123O10.3	-0.378743	0.108926	0.000506959	0.0194624	-2.47327
ENSG00000163479.13	SSR2	0.128418	0.0369548	0.00051082	0.0195338	0.902472
ENSG00000103429.10	BFAR	0.103427	0.0297704	0.000512465	0.0195626	0.736126
ENSG00000112514.15	CUTA	0.136835	0.0394097	0.000516384	0.0196493	0.958493
ENSG00000148541.12	FAM13C	-0.0902642	0.0259977	0.000516587	0.0196493	-0.553112
ENSG00000174483.19	BBS1	-0.207778	0.0598666	0.000519136	0.0196493	-1.3353
ENSG00000197956.9	S100A6	0.214814	0.0618811	0.000517749	0.0196493	1.47753
ENSG00000250001.1	CTD-2201E9.2	-0.458795	0.132193	0.000519203	0.0196493	-3.00611
ENSG00000065911.11	MTHFD2	0.47712	0.137493	0.00052017	0.0196521	3.22348
ENSG00000084623.11	EIF3I	0.141131	0.040678	0.000521513	0.019669	0.987086
ENSG00000255403.1	AP000641.1	-0.347298	0.100125	0.000523085	0.0196945	-2.26397
ENSG00000109606.12	DHX15	0.0899527	0.0259435	0.000525801	0.0197629	0.646438
ENSG00000105819.13	PMPCB	0.136883	0.0394847	0.000526796	0.0197666	0.958816
ENSG00000008517.16	IL32	0.507235	0.146362	0.000528987	0.0198149	3.42393
ENSG00000169919.16	GUSB	-0.151506	0.0437328	0.000531485	0.0198746	-0.960749
ENSG00000177410.12	ZFAS1	0.212811	0.061452	0.000534095	0.0199383	1.4642
ENSG00000101546.12	RBFA	-0.152958	0.0441874	0.000537002	0.0200129	-0.970413
ENSG00000166261.10	ZNF202	-0.137638	0.039773	0.000538996	0.0200532	-0.868439
ENSG00000010017.12	RANBP9	0.124649	0.0360318	0.000541349	0.0200578	0.877381
ENSG00000215875.4	ST13P20	-0.519938	0.150307	0.000541857	0.0200578	-3.41308
ENSG00000254469.7	RP11-849H4.2	-0.181367	0.0524246	0.000541002	0.0200578	-1.15951
ENSG00000169612.3	FAM103A1	0.213282	0.0616766	0.000544065	0.0201057	1.46733
ENSG00000149131.15	SERPING1	0.287616	0.0831919	0.000545699	0.0201323	1.96212
ENSG00000092964.17	DPYSL2	0.108352	0.0313476	0.000547284	0.0201569	0.76891
ENSG00000182103.4	FAM181B	0.192383	0.0556796	0.000549931	0.0202205	1.32823
ENSG00000262312.2	LA16c-390H2.4	-0.316039	0.0915324	0.000554891	0.0203349	-2.0559
ENSG00000278970.1	HEIH	0.141102	0.0408649	0.0005546	0.0203349	0.986897
ENSG00000134278.15	SPIRE1	0.0831011	0.0240748	0.000556882	0.0203739	0.600833
ENSG00000158796.16	DEDD	0.098369	0.0285349	0.000566184	0.0206455	0.702459
ENSG00000234740.1	RP11-272P10.2	-0.221126	0.064143	0.000566025	0.0206455	-1.42415
ENSG00000125355.15	TMEM255A	0.231468	0.0672111	0.000573387	0.0208047	1.58839
ENSG00000132589.15	FLOT2	0.116068	0.0337012	0.000573134	0.0208047	0.820264
ENSG00000183914.14	DNAH2	-0.279642	0.081187	0.000572284	0.0208047	-1.81364
ENSG00000169908.11	TM4SF1	0.564155	0.163841	0.000574643	0.0208159	3.8028
ENSG00000109332.19	UBE2D3	0.111185	0.0322987	0.000576541	0.0208274	0.787767
ENSG00000176974.18	SHMT1	0.203135	0.0590119	0.000576855	0.0208274	1.39979
ENSG00000016391.10	CHDH	0.140269	0.0407929	0.000584815	0.0209429	0.98135
ENSG00000110042.7	DTX4	-0.156295	0.0454322	0.000581319	0.0209429	-0.992623
ENSG00000138802.11	SEC24B	0.0810022	0.0235501	0.00058265	0.0209429	0.586863
ENSG00000161267.11	BDH1	-0.111336	0.032372	0.000583279	0.0209429	-0.69337
ENSG00000244378.1	RPS2P45	-0.471179	0.137017	0.000584203	0.0209429	-3.08854
ENSG00000062716.11	VMP1	0.147774	0.0430396	0.000595978	0.0210586	1.03131
ENSG00000067829.18	IDH3G	0.100952	0.029406	0.000596825	0.0210586	0.719654
ENSG00000105341.18	ATP5SL	0.117402	0.0341658	0.00058982	0.0210586	0.829147
ENSG00000109066.13	TMEM104	-0.151216	0.044073	0.000601301	0.0210586	-0.958814
ENSG00000110422.11	HIPK3	0.116156	0.0338552	0.000601455	0.0210586	0.820851
ENSG00000129292.20	PHF20L1	-0.0866839	0.0252448	0.000595324	0.0210586	-0.529281
ENSG00000131044.16	TTLL9	-0.227983	0.0663818	0.000593824	0.0210586	-1.46979
ENSG00000140939.14	NOL3	0.172315	0.0501727	0.000593799	0.0210586	1.19465
ENSG00000146112.11	PPP1R18	0.24554	0.0714768	0.000592024	0.0210586	1.68205
ENSG00000147255.18	IGSF1	0.238144	0.0693358	0.00059334	0.0210586	1.63282
ENSG00000151883.17	PARP8	-0.0966993	0.0281705	0.000597728	0.0210586	-0.595945
ENSG00000169991.10	IFFO2	0.175539	0.0511214	0.000595243	0.0210586	1.21612
ENSG00000174501.14	ANKRD36C	-0.165623	0.0482644	0.000600059	0.0210586	-1.05471
ENSG00000214248.2	CTD-3193O13.12	-0.451093	0.131438	0.000599183	0.0210586	-2.95484
ENSG00000124193.14	SRSF6	-0.113327	0.0330476	0.000605326	0.0211268	-0.706623
ENSG00000205740.2	RP11-363N22.3	-0.238661	0.0695964	0.000605324	0.0211268	-1.54087
ENSG00000104635.13	SLC39A14	0.402843	0.117589	0.000612861	0.0213528	2.72908
ENSG00000106366.8	SERPINE1	0.871376	0.254382	0.000613743	0.0213528	5.84771
ENSG00000140488.15	CELF6	-0.357902	0.10452	0.000616501	0.021393	-2.33455
ENSG00000141668.9	CBLN2	0.219467	0.0641068	0.000618305	0.021393	1.5085
ENSG00000163220.10	S100A9	1.01523	0.296558	0.0006185	0.021393	6.80519
ENSG00000196458.10	ZNF605	-0.163598	0.0477905	0.00061879	0.021393	-1.04124
ENSG00000119523.9	ALG2	0.109458	0.0319931	0.000623239	0.021513	0.776268
ENSG00000279879.1	RP11-1072C15.6	-0.279655	0.0817754	0.000626692	0.0215983	-1.81372
ENSG00000254708.1	RP1-145M24.1	-0.466659	0.136493	0.000628677	0.0216328	-3.05845
ENSG00000189091.12	SF3B3	0.0885696	0.0259159	0.000631823	0.0217071	0.637232
ENSG00000125835.18	SNRPB	0.180312	0.0527807	0.000634899	0.0217787	1.24788
ENSG00000131797.12	CLUHP3	-0.17262	0.0505937	0.000645125	0.022095	-1.10129
ENSG00000135503.12	ACVR1B	0.118996	0.034888	0.000647724	0.0221484	0.839756
ENSG00000282375.1	RP11-43A14.2	-0.258074	0.0756728	0.000648697	0.0221484	-1.67008
ENSG00000163399.15	ATP1A1	0.150181	0.0440627	0.000653559	0.0222341	1.04733
ENSG00000184557.4	SOCS3	1.27462	0.37404	0.000655066	0.0222341	8.53179
ENSG00000196743.8	GM2A	0.124527	0.0365432	0.000655254	0.0222341	0.876567
ENSG00000242282.6	AC108488.4	-0.349014	0.102387	0.000652553	0.0222341	-2.27539
ENSG00000214193.9	SH3D21	-0.229744	0.0674521	0.000659147	0.0223318	-1.48151
ENSG00000091129.19	NRCAM	0.106611	0.0313145	0.000662757	0.0223851	0.757321
ENSG00000100503.23	NIN	-0.115549	0.0339374	0.000662243	0.0223851	-0.721408
ENSG00000143546.9	S100A8	1.20403	0.353904	0.000668611	0.0225283	8.0619
ENSG00000162236.11	STX5	0.0797529	0.0234432	0.000669046	0.0225283	0.578547
ENSG00000109445.10	ZNF330	0.159232	0.0468299	0.000673325	0.0225687	1.10757
ENSG00000112335.14	SNX3	0.136099	0.0400225	0.000672481	0.0225687	0.953594
ENSG00000184613.10	NELL2	0.18698	0.0549817	0.000671948	0.0225687	1.29227
ENSG00000117394.19	SLC2A1	0.289319	0.0851135	0.000675809	0.0226175	1.97345
ENSG00000077238.13	IL4R	0.4775	0.140558	0.000680842	0.0227512	3.22601
ENSG00000159111.12	MRPL10	0.0943241	0.0277688	0.000681873	0.0227512	0.675535
ENSG00000133935.6	C14orf1	0.108367	0.0319255	0.00068783	0.0228869	0.76901
ENSG00000172757.12	CFL1	0.103768	0.0305711	0.000688024	0.0228869	0.738393
ENSG00000279620.1	RP11-1102P22.2	-0.380945	0.112259	0.000690212	0.0229251	-2.48793
ENSG00000134684.10	YARS	0.124557	0.0367488	0.000700393	0.0231931	0.876771
ENSG00000272918.1	CTB-152G17.6	0.113988	0.033629	0.000699966	0.0231931	0.806424
ENSG00000121005.8	CRISPLD1	0.384041	0.113334	0.000702564	0.0231952	2.60393
ENSG00000279342.1	AP000866.1	-0.266554	0.0786583	0.000702094	0.0231952	-1.72652
ENSG00000221817.9	PPP3CB-AS1	-0.279828	0.0826026	0.000704961	0.0232394	-1.81488
ENSG00000131620.17	ANO1	-0.241493	0.0713493	0.000712657	0.023458	-1.55971
ENSG00000128881.16	TTBK2	0.0941424	0.0278198	0.000714349	0.0234785	0.674326
ENSG00000261622.1	RP11-484P15.1	-0.394457	0.116625	0.000718855	0.0235913	-2.57787
ENSG00000054967.12	RELT	0.253662	0.0750336	0.00072317	0.0235921	1.73611
ENSG00000141485.16	SLC13A5	-0.313502	0.0927307	0.000722797	0.0235921	-2.03902
ENSG00000163462.17	TRIM46	-0.169724	0.0502035	0.00072297	0.0235921	-1.08201
ENSG00000196459.13	TRAPPC2	0.130258	0.0385211	0.000720971	0.0235921	0.914718
ENSG00000163468.14	CCT3	0.133539	0.0395146	0.000726213	0.0236563	0.936556
ENSG00000089220.4	PEBP1	0.118951	0.0352099	0.000729246	0.023657	0.839455
ENSG00000131143.8	COX4I1	0.109945	0.0325525	0.000731615	0.023657	0.779507
ENSG00000147324.10	MFHAS1	0.147155	0.043559	0.000729339	0.023657	1.02719
ENSG00000148841.15	ITPRIP	0.351621	0.1041	0.000730906	0.023657	2.38814
ENSG00000163191.5	S100A11	0.46033	0.136281	0.00073067	0.023657	3.11172
ENSG00000105568.17	PPP2R1A	0.100374	0.0297534	0.000742075	0.0239362	0.715807
ENSG00000108468.14	CBX1	0.114872	0.0340522	0.000742426	0.0239362	0.812306
ENSG00000255717.6	SNHG1	0.22208	0.0658724	0.000747957	0.0240792	1.5259
ENSG00000233040.2	FAM204BP	-0.508669	0.150923	0.000750633	0.0241213	-3.33807
ENSG00000250137.1	RP11-380P13.1	-0.533295	0.158244	0.000751459	0.0241213	-3.50199
ENSG00000123297.17	TSFM	0.132951	0.0394663	0.000755192	0.0242058	0.93264
ENSG00000116560.10	SFPQ	-0.0895779	0.0266037	0.000759561	0.0243104	-0.548544
ENSG00000162642.13	C1orf52	0.118242	0.0351292	0.000762905	0.0243625	0.834735
ENSG00000164548.10	TRA2A	-0.102965	0.030592	0.000763407	0.0243625	-0.637648
ENSG00000164761.8	TNFRSF11B	0.626853	0.186316	0.000766924	0.0244393	4.22013
ENSG00000108924.13	HLF	0.121529	0.0361285	0.000768787	0.0244632	0.856614
ENSG00000089280.18	FUS	-0.121291	0.0360982	0.000779314	0.024693	-0.759632
ENSG00000188981.10	MSANTD1	-0.200254	0.0595991	0.000779378	0.024693	-1.28522
ENSG00000266490.1	CTD-2349P21.9	-0.22215	0.0661145	0.000779187	0.024693	-1.43096
ENSG00000260874.5	RP11-715J22.4	-0.278291	0.0828473	0.000782026	0.0247413	-1.80464
ENSG00000121671.11	CRY2	0.122962	0.0366258	0.000787211	0.0248339	0.866155
ENSG00000243914.1	RPL5P14	-0.406548	0.121085	0.000786361	0.0248339	-2.65834
ENSG00000248750.2	RP11-131K17.1	-0.383244	0.114169	0.000788467	0.0248378	-2.50323
ENSG00000186862.17	PDZD7	-0.188764	0.0562593	0.000792929	0.024907	-1.20874
ENSG00000201318.1	SNORD114-30	-0.541887	0.161501	0.000792755	0.024907	-3.55918
ENSG00000010165.19	METTL13	0.103306	0.0308005	0.00079647	0.0249314	0.735317
ENSG00000109917.10	ZPR1	0.094662	0.0282316	0.000799251	0.0249314	0.677784
ENSG00000134769.21	DTNA	0.122692	0.0365801	0.000796345	0.0249314	0.864356
ENSG00000159461.14	AMFR	0.100455	0.0299597	0.000799373	0.0249314	0.716344
ENSG00000271895.2	RP4-635E18.8	-0.207814	0.0619718	0.000798348	0.0249314	-1.33554
ENSG00000073712.14	FERMT2	0.139867	0.0417355	0.000804424	0.0249837	0.978674
ENSG00000140326.12	CDAN1	-0.152311	0.0454521	0.000805119	0.0249837	-0.966106
ENSG00000170458.13	CD14	0.745936	0.222548	0.000802871	0.0249837	5.01276
ENSG00000254362.1	RP11-14I17.3	0.479086	0.142974	0.000805597	0.0249837	3.23657
ENSG00000244313.3	RP11-425L10.1	0.226473	0.0675958	0.000806957	0.0249907	1.55514
ENSG00000205559.3	CHKB-AS1	-0.302418	0.0903004	0.000810968	0.0250796	-1.96524
ENSG00000111424.10	VDR	0.471676	0.141003	0.000822386	0.0253969	3.18725
ENSG00000016602.9	CLCA4	-0.389207	0.116439	0.00083001	0.0255576	-2.54292
ENSG00000143740.14	SNAP47	0.0897577	0.0268556	0.000831074	0.0255576	0.645141
ENSG00000176994.10	SMCR8	0.0792795	0.0237153	0.000828863	0.0255576	0.575396
ENSG00000104689.9	TNFRSF10A	0.503701	0.150759	0.000834472	0.0255905	3.40041
ENSG00000174109.4	C16orf91	0.163629	0.0489697	0.000833434	0.0255905	1.13684
ENSG00000107341.4	UBE2R2	0.085333	0.0255478	0.000837384	0.0255923	0.615689
ENSG00000120509.10	PDZD11	0.129197	0.0386828	0.000838022	0.0255923	0.907657
ENSG00000123144.10	C19orf43	0.134663	0.0403146	0.000836863	0.0255923	0.944037
ENSG00000152433.14	ZNF547	-0.179207	0.0536851	0.000843492	0.0257236	-1.14513
ENSG00000166368.2	OR2D2	-0.446032	0.133666	0.00084714	0.025756	-2.92115
ENSG00000232586.1	KIAA1614-AS1	-0.287537	0.086164	0.000846594	0.025756	-1.86619
ENSG00000236882.7	LINC01554	0.531547	0.159308	0.000848069	0.025756	3.58576
ENSG00000196345.12	ZKSCAN7	-0.160057	0.0480048	0.000855494	0.0259456	-1.01766
ENSG00000022267.16	FHL1	0.0903803	0.0271164	0.000859009	0.0260164	0.649285
ENSG00000167207.11	NOD2	0.646434	0.193985	0.000861049	0.0260423	4.35046
ENSG00000279946.1	CH17-76K2.6	-0.397247	0.119231	0.000862995	0.0260653	-2.59644
ENSG00000101849.15	TBL1X	0.114786	0.0344559	0.000864183	0.0260654	0.81173
ENSG00000096433.10	ITPR3	0.305313	0.091687	0.000868632	0.0261522	2.07991
ENSG00000136930.12	PSMB7	0.138399	0.0415651	0.00086944	0.0261522	0.968903
ENSG00000179361.17	ARID3B	-0.237188	0.0713217	0.00088228	0.0265021	-1.53106
ENSG00000104695.12	PPP2CB	0.117228	0.0352673	0.000887443	0.0266209	0.827984
ENSG00000122035.6	RASL11A	-0.378786	0.114008	0.000892322	0.0267308	-2.47356
ENSG00000268129.1	RP11-91G21.1	-0.362685	0.109181	0.000894144	0.0267489	-2.36638
ENSG00000154133.14	ROBO4	0.263242	0.0792671	0.000897123	0.0268016	1.79988
ENSG00000168140.4	VASN	0.394405	0.118814	0.000901732	0.0268662	2.67292
ENSG00000175203.15	DCTN2	0.0851923	0.0256628	0.000901183	0.0268662	0.614753
ENSG00000056097.15	ZFR	0.0910612	0.0274419	0.000905582	0.0268746	0.653817
ENSG00000143256.4	PFDN2	0.107747	0.0324747	0.000907049	0.0268746	0.764881
ENSG00000158615.8	PPP1R15B	0.107054	0.0322616	0.00090564	0.0268746	0.760268
ENSG00000188522.14	FAM83G	0.36777	0.110855	0.000908032	0.0268746	2.49563
ENSG00000196189.12	SEMA4A	-0.180627	0.0544522	0.000909348	0.0268746	-1.15458
ENSG00000226562.3	CYP4F26P	-0.425912	0.128382	0.000908162	0.0268746	-2.78724
ENSG00000000938.12	FGR	0.355567	0.107225	0.000912868	0.0269425	2.4144
ENSG00000167550.10	RHEBL1	0.296809	0.0895306	0.000915883	0.0269952	2.0233
ENSG00000076003.4	MCM6	0.171185	0.051682	0.000925391	0.0270453	1.18713
ENSG00000109519.12	GRPEL1	0.139792	0.0421908	0.000921923	0.0270453	0.978177
ENSG00000166507.16	NDST2	-0.319117	0.0963776	0.00092925	0.0270453	-2.07639
ENSG00000174231.16	PRPF8	0.0845047	0.0255134	0.000925734	0.0270453	0.610176
ENSG00000183283.15	DAZAP2	0.117426	0.0354311	0.000919056	0.0270453	0.829303
ENSG00000185591.9	SP1	0.131002	0.0395542	0.000926436	0.0270453	0.919669
ENSG00000188483.7	IER5L	0.277577	0.0837751	0.000921825	0.0270453	1.89529
ENSG00000214548.14	MEG3	-0.265192	0.0800901	0.00092907	0.0270453	-1.71746
ENSG00000233273.1	AMMECR1LP1	-0.317267	0.0958021	0.000927337	0.0270453	-2.06408
ENSG00000237321.1	RP11-374A22.1	-0.317586	0.0959237	0.000930233	0.0270453	-2.0662
ENSG00000260835.1	RP11-468I15.1	-0.328334	0.0991781	0.000931112	0.0270453	-2.13774
ENSG00000137968.16	SLC44A5	-0.132837	0.0401346	0.000933681	0.0270841	-0.836481
ENSG00000114030.12	KPNA1	0.0865156	0.0261517	0.000938899	0.0271996	0.623561
ENSG00000140459.17	CYP11A1	0.285662	0.0864565	0.000952761	0.0275649	1.94911
ENSG00000011405.13	PIK3C2A	-0.141402	0.0428065	0.00095563	0.0275753	-0.89349
ENSG00000096384.19	HSP90AB1	0.147774	0.044733	0.000954933	0.0275753	1.03131
ENSG00000125970.11	RALY	0.0943768	0.0285787	0.00095879	0.0275941	0.675886
ENSG00000253263.1	KB-1507C5.3	-0.398502	0.12066	0.000957637	0.0275941	-2.60479
ENSG00000092330.15	TINF2	0.122407	0.0370742	0.0009611	0.0276244	0.862458
ENSG00000124702.17	KLHDC3	0.123679	0.0374856	0.000968969	0.0277495	0.870928
ENSG00000185043.10	CIB1	0.151893	0.0460378	0.000969237	0.0277495	1.05872
ENSG00000225206.7	MIR137HG	-0.247566	0.0750348	0.000969097	0.0277495	-1.60013
ENSG00000110619.16	CARS	0.126328	0.0382998	0.000972427	0.0278046	0.888555
ENSG00000104611.11	SH2D4A	0.338655	0.102702	0.000975674	0.027825	2.30184
ENSG00000260473.2	RP11-923I11.4	-0.432459	0.131139	0.000974715	0.027825	-2.83081
ENSG00000167526.13	RPL13	0.105438	0.0319851	0.000979024	0.0278592	0.749514
ENSG00000259918.1	NDUFA5P11	0.25633	0.077761	0.000979406	0.0278592	1.75387
ENSG00000007062.11	PROM1	-0.262825	0.0797823	0.00098674	0.0279103	-1.7017
ENSG00000103363.14	TCEB2	0.121166	0.0367834	0.000987547	0.0279103	0.854202
ENSG00000204396.10	VWA7	-0.228445	0.0693368	0.00098519	0.0279103	-1.47287
ENSG00000248569.1	CTC-512J14.5	0.29691	0.090115	0.000984947	0.0279103	2.02398
ENSG00000280351.2	CTD-2561B21.8	0.340766	0.103416	0.000983887	0.0279103	2.31589
ENSG00000101365.20	IDH3B	0.122396	0.0371735	0.000992802	0.0279868	0.862386
ENSG00000167460.14	TPM4	0.135737	0.0412219	0.00099185	0.0279868	0.951183
ENSG00000005194.14	CIAPIN1	0.105724	0.0321369	0.00100263	0.0280815	0.751413
ENSG00000160299.16	PCNT	-0.142734	0.0433777	0.00100016	0.0280815	-0.902356
ENSG00000166979.12	EVA1C	0.203371	0.0618211	0.00100304	0.0280815	1.40137
ENSG00000227681.5	RP11-307P5.1	-0.530551	0.161288	0.00100382	0.0280815	-3.48372
ENSG00000249645.1	RP11-552M14.1	-0.44972	0.136689	0.00100153	0.0280815	-2.9457
ENSG00000273007.1	RP11-170N16.3	-0.349431	0.106228	0.00100381	0.0280815	-2.27817
ENSG00000279476.1	RP11-391L3.3	-0.278271	0.0846088	0.00100573	0.0280992	-1.80451
ENSG00000103599.19	IQCH	-0.174301	0.0530311	0.00101345	0.0282789	-1.11247
ENSG00000200279.1	SNORD114-10	-0.366966	0.111684	0.00101707	0.0283438	-2.39488
ENSG00000111817.16	DSE	0.164259	0.050003	0.00101991	0.0283511	1.14103
ENSG00000165732.12	DDX21	0.163018	0.0496233	0.00101943	0.0283511	1.13277
ENSG00000068305.17	MEF2A	0.103272	0.031453	0.00102575	0.0284305	0.735092
ENSG00000107551.20	RASSF4	0.179548	0.05468	0.00102485	0.0284305	1.2428
ENSG00000255182.2	CTD-2517M22.14	-0.306753	0.0934334	0.00102664	0.0284305	-1.99409
ENSG00000107338.9	SHB	0.218925	0.0666983	0.0010296	0.0284511	1.50489
ENSG00000269939.1	PCF11-AS1	-0.242074	0.0737533	0.00102998	0.0284511	-1.56358
ENSG00000034677.12	RNF19A	0.130823	0.039869	0.00103323	0.0284694	0.918476
ENSG00000225492.6	GBP1P1	-0.596231	0.1817	0.00103294	0.0284694	-3.9209
ENSG00000242294.6	STAG3L5P	-0.249103	0.0759243	0.00103461	0.0284718	-1.61037
ENSG00000112062.10	MAPK14	0.0859298	0.0262053	0.00104139	0.0285178	0.619661
ENSG00000121064.12	SCPEP1	-0.120529	0.0367577	0.00104166	0.0285178	-0.754561
ENSG00000131100.12	ATP6V1E1	0.155463	0.0474156	0.00104277	0.0285178	1.08248
ENSG00000170088.13	TMEM192	0.0964762	0.0294146	0.00103853	0.0285178	0.68986
ENSG00000177374.12	HIC1	0.411544	0.125517	0.0010425	0.0285178	2.787
ENSG00000063046.17	EIF4B	0.136913	0.0417679	0.00104562	0.0285255	0.959014
ENSG00000180354.15	MTURN	0.149708	0.0456713	0.00104564	0.0285255	1.04418
ENSG00000116793.15	PHTF1	-0.106854	0.032606	0.0010487	0.0285735	-0.663536
ENSG00000178935.5	ZNF552	-0.223153	0.0681049	0.00105061	0.02859	-1.43764
ENSG00000056972.18	TRAF3IP2	0.234357	0.0715418	0.00105362	0.0286365	1.60762
ENSG00000166326.6	TRIM44	0.0870628	0.026594	0.00106121	0.0288073	0.627203
ENSG00000116151.13	MORN1	-0.155143	0.0474044	0.00106505	0.0288759	-0.984953
ENSG00000231312.6	AC007246.3	-0.10504	0.0321025	0.00106785	0.0288805	-0.651461
ENSG00000256351.1	RP1-7G5.5	-0.478797	0.146327	0.00106751	0.0288805	-3.13924
ENSG00000023734.10	STRAP	0.145838	0.0446021	0.00107643	0.0289702	1.01842
ENSG00000053747.15	LAMA3	-0.214952	0.0657301	0.00107461	0.0289702	-1.38305
ENSG00000100345.20	MYH9	0.157134	0.0480559	0.00107614	0.0289702	1.09361
ENSG00000171051.8	FPR1	0.968787	0.29622	0.00107359	0.0289702	6.49609
ENSG00000106565.17	TMEM176B	0.31316	0.0957884	0.00107818	0.0289818	2.13214
ENSG00000084444.13	FAM234B	0.117007	0.0358319	0.00109298	0.0292389	0.826513
ENSG00000111783.12	RFX4	0.223925	0.0685715	0.00109242	0.0292389	1.53818
ENSG00000125845.6	BMP2	0.236752	0.0725107	0.0010944	0.0292389	1.62356
ENSG00000198901.13	PRC1	0.169401	0.0518804	0.00109378	0.0292389	1.17526
ENSG00000215712.10	TMEM242	0.145898	0.0446696	0.00109017	0.0292389	1.01882
ENSG00000215218.3	UBE2QL1	0.16633	0.0509555	0.00109769	0.029263	1.15481
ENSG00000260417.1	CTD-2542L18.1	-0.378947	0.116094	0.00109796	0.029263	-2.47462
ENSG00000131269.15	ABCB7	0.101135	0.0309873	0.00109945	0.0292673	0.72087
ENSG00000079785.14	DDX1	0.118475	0.0363198	0.00110635	0.0292747	0.836285
ENSG00000106034.17	CPED1	-0.459234	0.140784	0.00110639	0.0292747	-3.00903
ENSG00000163328.13	GPR155	0.130845	0.0401111	0.00110602	0.0292747	0.918626
ENSG00000213694.3	S1PR3	0.289672	0.0887684	0.00110149	0.0292747	1.9758
ENSG00000260389.1	WBP11P1	-0.534471	0.163838	0.00110551	0.0292747	-3.50982
ENSG00000176170.13	SPHK1	0.524203	0.160759	0.00111094	0.0293599	3.53687
ENSG00000007174.17	DNAH9	-0.178797	0.0548405	0.00111292	0.0293767	-1.1424
ENSG00000181104.6	F2R	0.228793	0.0702049	0.00111834	0.0293918	1.57058
ENSG00000198393.7	ZNF26	-0.117955	0.0361958	0.00111883	0.0293918	-0.737426
ENSG00000232065.1	LINC01063	-0.409139	0.125546	0.00111858	0.0293918	-2.67559
ENSG00000254938.1	RP11-688I9.4	-0.301808	0.0926089	0.00111824	0.0293918	-1.96118
ENSG00000090534.17	THPO	-0.275013	0.0844282	0.00112452	0.0295058	-1.78283
ENSG00000102144.13	PGK1	0.185411	0.0569373	0.00112834	0.0295708	1.28182
ENSG00000181788.3	SIAH2	0.148198	0.0455219	0.00113179	0.0296258	1.03413
ENSG00000137693.13	YAP1	0.164186	0.0504566	0.00113789	0.0297501	1.14055
ENSG00000063660.8	GPC1	-0.16305	0.05012	0.00114117	0.0297573	-1.03758
ENSG00000110955.8	ATP5B	0.146348	0.0449963	0.0011442	0.0297573	1.02181
ENSG00000132581.9	SDF2	0.128407	0.039473	0.00114176	0.0297573	0.902397
ENSG00000158748.3	HTR6	-0.345761	0.106298	0.0011429	0.0297573	-2.25374
ENSG00000263120.1	RP5-1107A17.4	-0.44635	0.137243	0.00114493	0.0297573	-2.92327
ENSG00000130830.14	MPP1	0.121207	0.0372766	0.00114768	0.0297937	0.854475
ENSG00000135404.11	CD63	0.16028	0.0493121	0.00115279	0.0298911	1.11454
ENSG00000257475.2	RP11-983P16.2	-0.295101	0.0908291	0.00115822	0.0299963	-1.91654
ENSG00000108691.9	CCL2	1.07795	0.331938	0.00116452	0.0301241	7.22266
ENSG00000253336.1	RP11-468O2.1	-0.290311	0.0894111	0.00116658	0.0301419	-1.88465
ENSG00000056998.18	GYG2	0.279338	0.0860472	0.00116902	0.0301696	1.90701
ENSG00000075407.18	ZNF37A	-0.0900552	0.0277439	0.00117062	0.0301754	-0.551721
ENSG00000064607.16	SUGP2	-0.0746862	0.0230145	0.00117373	0.0302142	-0.449423
ENSG00000185033.14	SEMA4B	0.179622	0.0553549	0.00117487	0.0302142	1.24329
ENSG00000100599.15	RIN3	0.230741	0.0711363	0.00118009	0.0302422	1.58355
ENSG00000139832.4	RAB20	0.555715	0.171321	0.00117988	0.0302422	3.74662
ENSG00000140332.15	TLE3	0.155747	0.0480108	0.00117862	0.0302422	1.08438
ENSG00000198034.10	RPS4X	0.1459	0.0449967	0.00118499	0.0303323	1.01883
ENSG00000143341.11	HMCN1	-0.415643	0.128274	0.00119415	0.0304959	-2.71888
ENSG00000196678.13	ERI2	-0.1215	0.0374956	0.00119368	0.0304959	-0.761022
ENSG00000211451.11	GNRHR2	0.182656	0.0563936	0.0011997	0.0306022	1.26349
ENSG00000149273.14	RPS3	0.126128	0.0389564	0.00120504	0.0307027	0.887229
ENSG00000182718.16	ANXA2	0.478442	0.147829	0.00121025	0.030708	3.23228
ENSG00000226711.6	FAM66C	-0.157319	0.048603	0.00120869	0.030708	-0.999439
ENSG00000230487.7	PSMG3-AS1	-0.170952	0.0528231	0.00121084	0.030708	-1.09018
ENSG00000267702.1	RP11-53B2.2	-0.242959	0.0750511	0.00120689	0.030708	-1.56947
ENSG00000279099.1	RP11-595O22.1	-0.309347	0.0956076	0.00121394	0.0307512	-2.01136
ENSG00000160183.13	TMPRSS3	0.492812	0.152346	0.00121719	0.0307628	3.32793
ENSG00000282080.1	RP11-69M1.8	-0.43756	0.135259	0.00121652	0.0307628	-2.86476
ENSG00000015676.17	NUDCD3	0.0799936	0.0247339	0.00121999	0.0307712	0.58015
ENSG00000127507.17	ADGRE2	0.584306	0.180675	0.0012206	0.0307712	3.93692
ENSG00000229539.1	RP11-119B16.2	-0.362399	0.112067	0.00122172	0.0307712	-2.36448
ENSG00000129460.15	NGDN	0.133872	0.0414369	0.00123469	0.0310104	0.938772
ENSG00000144460.12	NYAP2	-0.150346	0.0465409	0.00123609	0.0310104	-0.953028
ENSG00000145743.15	FBXL17	0.11845	0.0366691	0.00123686	0.0310104	0.83612
ENSG00000224167.1	RP3-522D1.1	-0.268259	0.0830266	0.00123357	0.0310104	-1.73787
ENSG00000135250.16	SRPK2	0.078449	0.0242959	0.00124269	0.0310403	0.569868
ENSG00000165684.4	SNAPC4	-0.174582	0.054085	0.00124696	0.0310403	-1.11434
ENSG00000177606.6	JUN	0.277186	0.0858655	0.00124597	0.0310403	1.89269
ENSG00000187984.12	ANKRD19P	-0.228563	0.0707925	0.00124382	0.0310403	-1.47365
ENSG00000258861.1	MIR381HG	-0.380903	0.117943	0.00123984	0.0310403	-2.48765
ENSG00000260401.1	RP11-800A3.4	0.550919	0.170603	0.00124118	0.0310403	3.7147
ENSG00000277589.1	RP11-333J10.3	-0.457927	0.141875	0.00124794	0.0310403	-3.00033
ENSG00000137767.13	SQRDL	0.368142	0.114089	0.00125182	0.0311016	2.49811
ENSG00000140374.15	ETFA	0.109826	0.0340389	0.00125323	0.0311016	0.778717
ENSG00000257621.7	PSMA3-AS1	-0.115229	0.0357182	0.0012551	0.0311128	-0.71928
ENSG00000025293.16	PHF20	0.0845024	0.0262015	0.00125929	0.031128	0.610161
ENSG00000167173.18	C15orf39	0.196959	0.0610736	0.00125996	0.031128	1.35869
ENSG00000250899.3	RP11-253E3.3	0.667069	0.206828	0.00125869	0.031128	4.48781
ENSG00000089737.15	DDX24	0.104249	0.0323298	0.00126177	0.0311281	0.741594
ENSG00000125166.12	GOT2	0.108075	0.0335254	0.00126562	0.0311281	0.76706
ENSG00000253726.1	RP11-313C15.1	-0.338934	0.105127	0.00126393	0.0311281	-2.2083
ENSG00000259330.1	INAFM2	0.177611	0.0550924	0.00126469	0.0311281	1.2299
ENSG00000198890.7	PRMT6	-0.112515	0.0349115	0.00126911	0.0311789	-0.701219
ENSG00000110911.14	SLC11A2	0.097704	0.0303212	0.00127165	0.0312066	0.698033
ENSG00000116514.16	RNF19B	0.113542	0.0352461	0.00127571	0.0312711	0.803449
ENSG00000021355.12	SERPINB1	0.354541	0.110122	0.00128403	0.0314402	2.40758
ENSG00000226419.7	SLC16A1-AS1	-0.209832	0.0651985	0.00128927	0.0315332	-1.34897
ENSG00000117461.14	PIK3R3	0.148778	0.0462358	0.00129175	0.0315589	1.03799
ENSG00000111786.8	SRSF9	0.089897	0.0279563	0.0013016	0.031729	0.646068
ENSG00000173926.5	2023-03-03	0.276435	0.0859626	0.00130103	0.031729	1.88769
ENSG00000133302.12	SLF1	-0.110757	0.0344506	0.00130469	0.0317691	-0.689513
ENSG00000085721.12	RRN3	0.132683	0.0412883	0.00131093	0.0318154	0.930858
ENSG00000187498.14	COL4A1	0.433548	0.134895	0.00130913	0.0318154	2.93346
ENSG00000256847.1	CCND2P1	-0.496066	0.154359	0.00131026	0.0318154	-3.25419
ENSG00000136802.11	LRRC8A	0.139455	0.043404	0.00131382	0.0318274	0.975931
ENSG00000268231.1	CTD-2560K21.6	-0.440693	0.137166	0.00131432	0.0318274	-2.88562
ENSG00000072682.18	P4HA2	0.164652	0.0512975	0.00132848	0.031959	1.14365
ENSG00000101444.12	AHCY	0.0953432	0.0297024	0.00132757	0.031959	0.682319
ENSG00000134802.17	SLC43A3	0.249238	0.0776495	0.00132833	0.031959	1.70667
ENSG00000147872.9	PLIN2	0.328304	0.102262	0.00132533	0.031959	2.23294
ENSG00000154122.12	ANKH	0.079793	0.0248571	0.00132706	0.031959	0.578814
ENSG00000162302.12	RPS6KA4	-0.115149	0.0358589	0.00132199	0.031959	-0.718747
ENSG00000177990.11	DPY19L2	-0.166163	0.0517817	0.00133238	0.0319829	-1.0583
ENSG00000237517.9	DGCR5	-0.150264	0.0468233	0.00133119	0.0319829	-0.95248
ENSG00000166004.14	CEP295	-0.107914	0.033644	0.00133877	0.0321013	-0.670593
ENSG00000251474.6	RPL32P3	-0.138774	0.0432816	0.00134454	0.0322044	-0.875998
ENSG00000050165.17	DKK3	0.142033	0.0443196	0.00135178	0.0323427	0.993095
ENSG00000065413.17	ANKRD44	-0.173819	0.0542851	0.00136498	0.0324986	-1.10926
ENSG00000101464.10	PIGU	0.0970998	0.0303325	0.00136864	0.0324986	0.694011
ENSG00000156471.12	PTDSS1	0.122016	0.0381033	0.00136359	0.0324986	0.859858
ENSG00000163874.9	ZC3H12A	0.433441	0.135395	0.00136809	0.0324986	2.93275
ENSG00000213780.10	GTF2H4	-0.398036	0.124302	0.00136392	0.0324986	-2.60169
ENSG00000235012.1	AF121897.4	-0.417872	0.13053	0.00136786	0.0324986	-2.73372
ENSG00000255358.1	RP11-567O18.1	-0.380383	0.118795	0.00136465	0.0324986	-2.48419
ENSG00000100612.13	DHRS7	0.134945	0.0421703	0.00137426	0.0325321	0.945915
ENSG00000198945.7	L3MBTL3	0.128205	0.0400644	0.00137439	0.0325321	0.901052
ENSG00000274376.4	ADAMTS7P1	-0.35354	0.110483	0.00137449	0.0325321	-2.30552
ENSG00000071462.11	WBSCR22	0.0990558	0.0309682	0.00138084	0.0325388	0.70703
ENSG00000092969.11	TGFB2	0.169968	0.0531378	0.00138088	0.0325388	1.17903
ENSG00000100979.14	PLTP	0.177726	0.0555694	0.00138256	0.0325388	1.23067
ENSG00000124882.3	EREG	-0.59285	0.185355	0.00138165	0.0325388	-3.8984
ENSG00000158805.11	ZNF276	-0.169827	0.0531071	0.0013847	0.0325388	-1.08269
ENSG00000162929.13	KIAA1841	-0.115204	0.0360268	0.00138513	0.0325388	-0.719114
ENSG00000232693.2	AC012370.2	-0.404907	0.126597	0.00138197	0.0325388	-2.64742
ENSG00000101079.20	NDRG3	0.119289	0.0373097	0.00138738	0.0325569	0.841704
ENSG00000091157.13	WDR7	0.0860968	0.0269329	0.00139005	0.0325578	0.620773
ENSG00000143621.16	ILF2	0.135775	0.0424744	0.00139038	0.0325578	0.95144
ENSG00000197859.9	ADAMTSL2	-0.167005	0.0522517	0.00139267	0.0325767	-1.06391
ENSG00000154803.12	FLCN	-0.157864	0.0494102	0.00139848	0.0326431	-1.00307
ENSG00000235173.6	HGH1	-0.164731	0.0515546	0.00139704	0.0326431	-1.04877
ENSG00000275450.1	PTGER4P2-CDK2AP2P2	0.323732	0.101338	0.00140042	0.0326537	2.20251
ENSG00000279752.1	CTB-174D11.3	-0.442791	0.138624	0.00140232	0.0326634	-2.89958
ENSG00000255864.5	RP11-444D3.1	-0.141463	0.0442957	0.00140503	0.0326919	-0.8939
ENSG00000111275.12	ALDH2	0.116805	0.0366065	0.00141865	0.0328005	0.825173
ENSG00000144749.13	LRIG1	0.177936	0.0557581	0.00141679	0.0328005	1.23207
ENSG00000158321.15	AUTS2	-0.155546	0.0487308	0.00141321	0.0328005	-0.987634
ENSG00000160789.19	LMNA	0.242034	0.0758322	0.00141432	0.0328005	1.65872
ENSG00000199436.1	SNORD9	0.624192	0.195607	0.00141758	0.0328005	4.20241
ENSG00000257398.6	RP11-554D14.6	-0.398702	0.124907	0.00141289	0.0328005	-2.60612
ENSG00000152102.17	FAM168B	0.0914187	0.0286581	0.00142286	0.0328632	0.656196
ENSG00000224019.1	RPL21P32	-0.319431	0.100148	0.00142471	0.0328716	-2.07848
ENSG00000108561.8	C1QBP	0.150094	0.0470803	0.00143238	0.0329205	1.04675
ENSG00000162191.13	UBXN1	0.0884183	0.027731	0.00143048	0.0329205	0.636225
ENSG00000179163.11	FUCA1	0.155777	0.0488547	0.00142969	0.0329205	1.08458
ENSG00000283662.1	RP11-57A19.7	-0.452965	0.142086	0.00143282	0.0329205	-2.9673
ENSG00000051825.14	MPHOSPH9	-0.0979399	0.0307282	0.00143612	0.0329206	-0.604202
ENSG00000165006.13	UBAP1	0.0935351	0.0293437	0.00143472	0.0329206	0.670283
ENSG00000280383.1	CTA-941F9.10	-0.195084	0.0612116	0.00143732	0.0329206	-1.25081
ENSG00000176903.4	PNMA1	0.105359	0.0330628	0.00143936	0.032933	0.748986
ENSG00000131495.8	NDUFA2	0.162558	0.0510212	0.00144211	0.0329618	1.12971
ENSG00000108107.13	RPL28	0.104503	0.0328065	0.00144537	0.0330018	0.743287
ENSG00000005243.9	COPZ2	0.205038	0.0643831	0.00144929	0.0330041	1.41246
ENSG00000109846.7	CRYAB	0.249896	0.0784721	0.00144997	0.0330041	1.71104
ENSG00000142230.11	SAE1	0.0902065	0.0283263	0.00144978	0.0330041	0.648128
ENSG00000182230.11	FAM153B	-0.232535	0.0730816	0.00146337	0.0332745	-1.50009
ENSG00000100320.22	RBFOX2	0.0601033	0.0189082	0.00147944	0.0333128	0.447757
ENSG00000100644.16	HIF1A	0.139873	0.044002	0.00147894	0.0333128	0.978715
ENSG00000110721.11	CHKA	-0.117418	0.0369404	0.00148006	0.0333128	-0.733849
ENSG00000138279.15	ANXA7	0.107131	0.0336976	0.00147689	0.0333128	0.760779
ENSG00000141013.15	GAS8	-0.155795	0.0490146	0.0014802	0.0333128	-0.989292
ENSG00000141527.16	CARD14	-0.403578	0.126918	0.00147362	0.0333128	-2.63858
ENSG00000158526.7	TSR2	0.100059	0.0314744	0.00147751	0.0333128	0.713709
ENSG00000176155.18	CCDC57	-0.207986	0.0654098	0.00147409	0.0333128	-1.33668
ENSG00000206172.8	HBA1	0.569893	0.179263	0.00147739	0.0333128	3.84099
ENSG00000276742.1	RP11-500G22.4	-0.714434	0.224756	0.0014793	0.0333128	-4.70768
ENSG00000213465.7	ARL2	0.146163	0.0460091	0.00148896	0.0334757	1.02058
ENSG00000275807.1	RP11-1348G14.8	-0.426694	0.134355	0.00149395	0.0335535	-2.79243
ENSG00000119397.16	CNTRL	-0.120913	0.0380924	0.00150248	0.033575	-0.757116
ENSG00000132522.15	GPS2	-0.239405	0.0754179	0.0015016	0.033575	-1.54581
ENSG00000140022.9	STON2	0.143789	0.0452992	0.00150254	0.033575	1.00478
ENSG00000152229.18	PSTPIP2	0.484213	0.15252	0.00149962	0.033575	3.2707
ENSG00000215717.5	TMEM167B	0.165263	0.0520545	0.00149934	0.033575	1.14772
ENSG00000156642.16	NPTN	0.110042	0.0346834	0.00151005	0.0337085	0.780153
ENSG00000113048.16	MRPS27	0.102429	0.0322877	0.00151187	0.033715	0.729485
ENSG00000126217.20	MCF2L	-0.124147	0.039146	0.00151719	0.033731	-0.778638
ENSG00000162889.10	MAPKAPK2	0.135011	0.0425703	0.00151667	0.033731	0.946351
ENSG00000174748.18	RPL15	0.131521	0.0414643	0.00151434	0.033731	0.923126
ENSG00000001167.14	NFYA	0.0888194	0.0280119	0.00152036	0.0337333	0.638895
ENSG00000125977.6	EIF2S2	0.138974	0.043829	0.00152005	0.0337333	0.972733
ENSG00000187134.13	AKR1C1	0.185804	0.0586204	0.00152639	0.0338328	1.28444
ENSG00000144659.10	SLC25A38	0.112109	0.0353798	0.00153112	0.0338695	0.793912
ENSG00000229715.4	EEF1DP3	-0.24153	0.0762165	0.00152963	0.0338695	-1.55996
ENSG00000078328.19	RBFOX1	0.100726	0.0317986	0.00153693	0.0339637	0.718145
ENSG00000105202.7	FBL	0.108104	0.0341502	0.00154794	0.0339791	0.767257
ENSG00000114841.17	DNAH1	-0.20344	0.0642708	0.00154895	0.0339791	-1.30642
ENSG00000119929.12	CUTC	0.13703	0.0432785	0.00154419	0.0339791	0.959795
ENSG00000129691.15	ASH2L	0.0755884	0.0238814	0.00154998	0.0339791	0.550828
ENSG00000139178.10	C1RL	0.240824	0.0760509	0.00154225	0.0339791	1.65066
ENSG00000162456.9	KNCN	-0.324377	0.102452	0.00154485	0.0339791	-2.1114
ENSG00000198668.10	CALM1	0.0981656	0.0310135	0.00154949	0.0339791	0.701105
ENSG00000227288.3	RP5-837I24.1	-0.404866	0.127862	0.00154316	0.0339791	-2.64715
ENSG00000104783.11	KCNN4	0.348174	0.110041	0.00155602	0.0340436	2.3652
ENSG00000164172.18	MOCS2	0.145524	0.0459926	0.00155574	0.0340436	1.01633
ENSG00000120306.9	CYSTM1	0.134747	0.0426025	0.00156213	0.0341301	0.944596
ENSG00000126247.10	CAPNS1	0.120049	0.0379612	0.00156463	0.0341301	0.846765
ENSG00000166780.10	C16orf45	0.104045	0.0328976	0.00156317	0.0341301	0.740238
ENSG00000074800.13	ENO1	0.135143	0.0427396	0.00156679	0.0341434	0.947234
ENSG00000279462.1	RP11-604N13.1	-0.356367	0.112743	0.001573	0.0342446	-2.32433
ENSG00000257053.1	Z98941.1	-0.48784	0.154362	0.0015757	0.0342696	-3.19944
ENSG00000113712.16	CSNK1A1	0.084006	0.0265894	0.00158103	0.0342859	0.606856
ENSG00000134250.18	NOTCH2	0.137609	0.0435637	0.00158425	0.0342859	0.963644
ENSG00000150991.14	UBC	0.149335	0.0472713	0.00158253	0.0342859	1.0417
ENSG00000169714.16	CNBP	0.133013	0.0421054	0.0015828	0.0342859	0.933057
ENSG00000262587.2	RP11-266L9.4	-0.22746	0.0720065	0.00158378	0.0342859	-1.46631
ENSG00000140718.19	FTO	0.0832444	0.0263673	0.0015934	0.0344501	0.601787
ENSG00000108883.12	EFTUD2	0.0891574	0.0282534	0.00160149	0.034557	0.641145
ENSG00000117862.11	TXNDC12	0.11664	0.0369616	0.00160102	0.034557	0.824076
ENSG00000130158.13	DOCK6	0.200552	0.0635975	0.00161349	0.0346507	1.3826
ENSG00000134317.17	GRHL1	-0.170386	0.0540194	0.00160961	0.0346507	-1.08641
ENSG00000239382.10	ALKBH6	-0.15747	0.0499311	0.00161185	0.0346507	-1.00045
ENSG00000258422.5	RP11-486O13.2	-0.363965	0.115407	0.00161191	0.0346507	-2.3749
ENSG00000260455.1	NBAT1	-0.273962	0.086878	0.00161371	0.0346507	-1.77583
ENSG00000141084.10	RANBP10	-0.134001	0.0425108	0.0016207	0.0346742	-0.844227
ENSG00000155287.10	SLC25A28	0.0879569	0.0279044	0.00162112	0.0346742	0.633154
ENSG00000173545.4	ZNF622	0.100058	0.031737	0.00161752	0.0346742	0.713702
ENSG00000187231.13	SESTD1	0.0853963	0.0270892	0.00161929	0.0346742	0.61611
ENSG00000198408.13	MGEA5	0.088005	0.0279265	0.0016254	0.0347321	0.633474
ENSG00000148120.15	C9orf3	-0.131691	0.0417944	0.00162754	0.0347441	-0.828854
ENSG00000119471.14	HSDL2	0.13836	0.0439172	0.00163009	0.0347648	0.968642
ENSG00000125844.15	RRBP1	0.175747	0.0558106	0.00163837	0.0348456	1.2175
ENSG00000155621.14	C9orf85	-0.103492	0.0328608	0.00163604	0.0348456	-0.641158
ENSG00000196419.12	XRCC6	0.138077	0.0438486	0.00163864	0.0348456	0.966759
ENSG00000214050.7	FBXO16	-0.139746	0.0443887	0.00164259	0.0348623	-0.88247
ENSG00000235445.1	XXbac-B476C20.14	-0.299101	0.0950056	0.00164253	0.0348623	-1.94316
ENSG00000119403.13	PHF19	0.140225	0.0445491	0.0016459	0.0348988	0.981057
ENSG00000105677.11	TMEM147	0.126447	0.0401783	0.00164878	0.0349228	0.889348
ENSG00000244694.7	PTCHD4	-0.139151	0.0442188	0.00165021	0.0349228	-0.878512
ENSG00000124205.15	EDN3	-0.329041	0.104581	0.00165361	0.034961	-2.14245
ENSG00000068971.13	PPP2R5B	0.0988565	0.0314323	0.00166053	0.0350401	0.705703
ENSG00000280054.1	RP1-197B17.7	0.550936	0.175163	0.00165926	0.0350401	3.71481
ENSG00000148925.10	BTBD10	0.117981	0.0375202	0.00166387	0.0350647	0.833001
ENSG00000175198.15	PCCA	0.0911788	0.029002	0.00166722	0.0350647	0.654599
ENSG00000254995.4	STX16-NPEPL1	-0.293433	0.0933242	0.00166523	0.0350647	-1.90543
ENSG00000255471.1	RP11-736K20.5	0.190858	0.0607108	0.00166808	0.0350647	1.31808
ENSG00000168421.12	RHOH	0.613068	0.195276	0.00169242	0.0355425	4.12837
ENSG00000006831.9	ADIPOR2	0.1376	0.0438465	0.00169972	0.0355702	0.963588
ENSG00000100220.11	RTCB	0.120937	0.0385333	0.00169813	0.0355702	0.852674
ENSG00000183255.11	PTTG1IP	0.135806	0.043267	0.00169649	0.0355702	0.951645
ENSG00000279166.1	RP11-107E5.3	-0.200229	0.063805	0.00170021	0.0355702	-1.28505
ENSG00000280375.1	RP13-204A15.5	-0.380793	0.121356	0.00170208	0.0355755	-2.48692
ENSG00000164574.15	GALNT10	0.130273	0.0415306	0.0017081	0.0356395	0.914814
ENSG00000275198.1	RP11-471B22.3	-0.303399	0.0967243	0.00170839	0.0356395	-1.97177
ENSG00000204308.7	RNF5	0.129302	0.0412273	0.00171079	0.0356557	0.908356
ENSG00000101608.12	MYL12A	0.222788	0.0710568	0.0017165	0.035741	1.53061
ENSG00000103423.13	DNAJA3	0.079108	0.0252437	0.00172573	0.0357963	0.574255
ENSG00000119689.14	DLST	0.0724137	0.0231078	0.001726	0.0357963	0.529696
ENSG00000177694.15	NAALADL2	-0.119623	0.0381706	0.00172502	0.0357963	-0.748526
ENSG00000183114.7	FAM43B	0.187971	0.0599875	0.0017273	0.0357963	1.29887
ENSG00000201326.1	SNORD115-22	-0.390133	0.124496	0.0017262	0.0357963	-2.54908
ENSG00000226891.7	LINC01359	-0.245617	0.0783995	0.0017309	0.0358372	-1.58717
ENSG00000131095.11	GFAP	0.32487	0.103714	0.00173402	0.0358422	2.21008
ENSG00000141994.15	DUS3L	-0.148844	0.0475189	0.0017344	0.0358422	-0.943026
ENSG00000133874.1	RNF122	0.531252	0.16965	0.00173937	0.0359111	3.58379
ENSG00000028137.17	TNFRSF1B	0.353042	0.112795	0.0017484	0.0360637	2.3976
ENSG00000164733.20	CTSB	0.10693	0.0341678	0.00175066	0.0360763	0.759444
ENSG00000235297.3	FAUP1	0.323464	0.10339	0.00175654	0.0361637	2.20073
ENSG00000116285.12	ERRFI1	0.17383	0.0555765	0.00176143	0.0362304	1.20474
ENSG00000067141.16	NEO1	0.0984935	0.0315018	0.00176843	0.0362682	0.703287
ENSG00000144821.9	MYH15	-0.145187	0.0464399	0.00176991	0.0362682	-0.918687
ENSG00000169018.5	FEM1B	0.126614	0.040506	0.00177316	0.0362682	0.890462
ENSG00000169064.12	ZBBX	-0.26991	0.0863425	0.00177177	0.0362682	-1.74886
ENSG00000173681.16	CXorf23	-0.111276	0.0355907	0.00176874	0.0362682	-0.692968
ENSG00000231335.1	AC107072.2	-0.480261	0.15359	0.00176661	0.0362682	-3.14899
ENSG00000122692.8	SMU1	0.090298	0.0288943	0.00177733	0.0363197	0.648737
ENSG00000108846.15	ABCC3	-0.427534	0.13682	0.00177926	0.0363254	-2.79803
ENSG00000019995.6	ZRANB1	0.0958996	0.0307087	0.0017909	0.036362	0.686022
ENSG00000070770.8	CSNK2A2	0.0813294	0.0260418	0.00178998	0.036362	0.589041
ENSG00000072803.17	FBXW11	0.0927867	0.0297133	0.00179176	0.036362	0.665302
ENSG00000090659.17	CD209	0.790661	0.253133	0.00178712	0.036362	5.31046
ENSG00000125149.11	C16orf70	0.0985428	0.0315607	0.00179429	0.036362	0.703616
ENSG00000151726.13	ACSL1	0.145416	0.0465479	0.00178405	0.036362	1.01561
ENSG00000180992.6	MRPL14	0.145157	0.0464796	0.00178996	0.036362	1.01389
ENSG00000274251.1	CTC-1337H24.3	-0.374007	0.119784	0.00179415	0.036362	-2.44175
ENSG00000075624.13	ACTB	0.104581	0.0335141	0.00180536	0.03643	0.743808
ENSG00000087053.18	MTMR2	0.108101	0.0346431	0.00180592	0.03643	0.767236
ENSG00000168010.10	ATG16L2	-0.136897	0.0438698	0.00180528	0.03643	-0.863505
ENSG00000178381.11	ZFAND2A	0.169366	0.0542611	0.00180042	0.03643	1.17503
ENSG00000253719.3	ATXN7L3B	0.106824	0.0342292	0.00180325	0.03643	0.758739
ENSG00000128245.14	YWHAH	0.136641	0.0437966	0.00180919	0.0364624	0.9572
ENSG00000006047.12	YBX2	-0.276525	0.0886618	0.00181543	0.0364923	-1.79289
ENSG00000019505.7	SYT13	0.112479	0.0360636	0.00181518	0.0364923	0.796379
ENSG00000148053.15	NTRK2	0.0987011	0.0316468	0.00181565	0.0364923	0.704669
ENSG00000168883.19	USP39	0.0960158	0.030802	0.00182584	0.0366635	0.686795
ENSG00000108424.9	KPNB1	0.085157	0.0273275	0.00183219	0.0367575	0.614517
ENSG00000166669.13	ATF7IP2	-0.117743	0.0378075	0.00184402	0.036961	-0.736013
ENSG00000230366.9	DSCR9	-0.328953	0.105645	0.00184715	0.03699	-2.14186
ENSG00000120278.15	PLEKHG1	0.142347	0.045739	0.00185729	0.036991	0.995181
ENSG00000122694.15	GLIPR2	0.206301	0.0662803	0.00185474	0.036991	1.42087
ENSG00000170275.14	CRTAP	0.106438	0.0342003	0.00185693	0.036991	0.75617
ENSG00000177426.20	TGIF1	0.246409	0.0791572	0.00185255	0.036991	1.68783
ENSG00000197894.10	ADH5	0.116788	0.0375211	0.00185444	0.036991	0.82506
ENSG00000221963.5	APOL6	0.37463	0.120341	0.00185155	0.036991	2.54129
ENSG00000109339.18	MAPK10	0.0978576	0.0314483	0.00186015	0.0370145	0.699055
ENSG00000118217.5	ATF6	0.0952472	0.0306232	0.00186899	0.037067	0.681679
ENSG00000138696.10	BMPR1B	0.172962	0.0556108	0.00186945	0.037067	1.19896
ENSG00000173535.13	TNFRSF10C	0.57753	0.185658	0.00186634	0.037067	3.89183
ENSG00000253710.2	ALG11	-0.103833	0.0333845	0.00186953	0.037067	-0.643427
ENSG00000135334.8	AKIRIN2	0.106858	0.0343782	0.00188168	0.0372743	0.758961
ENSG00000267222.1	RP11-194N12.2	-0.38729	0.124631	0.00188678	0.0373416	-2.53016
ENSG00000124209.3	RAB22A	0.0864023	0.0278103	0.00189092	0.0373899	0.622807
ENSG00000120910.14	PPP3CC	0.100676	0.0324141	0.00189681	0.0374389	0.717813
ENSG00000156030.13	ELMSAN1	0.14969	0.048192	0.00189557	0.0374389	1.04406
ENSG00000174576.8	NPAS4	-0.92512	0.297896	0.00189945	0.0374576	-6.11004
ENSG00000248851.1	AC006427.2	-0.367108	0.118223	0.00190145	0.0374633	-2.39582
ENSG00000124749.16	COL21A1	-0.234882	0.0756527	0.00190445	0.0374889	-1.51571
ENSG00000179091.4	CYC1	0.113265	0.0364908	0.00190959	0.0374894	0.801611
ENSG00000233862.5	AC016907.3	-0.27942	0.0900184	0.00190903	0.0374894	-1.81216
ENSG00000271401.1	RP11-171I2.3	-0.395419	0.127383	0.00190816	0.0374894	-2.58426
ENSG00000111640.14	GAPDH	0.136344	0.043939	0.00191558	0.0375022	0.955223
ENSG00000122203.14	KIAA1191	0.071087	0.0229216	0.00192665	0.0375022	0.520865
ENSG00000143515.16	ATP8B2	-0.10845	0.0349505	0.00191587	0.0375022	-0.674161
ENSG00000144134.18	RABL2A	-0.132826	0.0428289	0.00192663	0.0375022	-0.836409
ENSG00000153250.18	RBMS1	0.135599	0.0437032	0.0019175	0.0375022	0.950266
ENSG00000159239.12	C2orf81	-0.199725	0.0643922	0.00192414	0.0375022	-1.2817
ENSG00000162972.10	C2orf47	0.122936	0.0396445	0.001929	0.0375022	0.865977
ENSG00000187091.13	PLCD1	0.149423	0.0481824	0.00192745	0.0375022	1.04228
ENSG00000203879.11	GDI1	0.0916383	0.0295365	0.00191868	0.0375022	0.657658
ENSG00000255581.1	RP11-69M1.4	-0.409148	0.131925	0.00192627	0.0375022	-2.67565
ENSG00000280222.1	RP11-174G17.3	-0.376946	0.121515	0.00192184	0.0375022	-2.46131
ENSG00000141526.15	SLC16A3	0.510766	0.164769	0.00193593	0.0376036	3.44743
ENSG00000251593.1	MSNP1	0.46823	0.151097	0.00194268	0.0376889	3.16431
ENSG00000257698.1	RP11-620J15.3	0.183396	0.0591849	0.00194375	0.0376889	1.26841
ENSG00000149480.6	MTA2	0.122994	0.0396956	0.0019455	0.0376895	0.866365
ENSG00000182149.20	IST1	0.0726218	0.0234441	0.0019506	0.0377551	0.531081
ENSG00000009780.15	FAM76A	-0.111776	0.0360977	0.00195837	0.0378399	-0.696294
ENSG00000178187.7	ZNF454	-0.119093	0.0384611	0.00195842	0.0378399	-0.745003
ENSG00000165672.6	PRDX3	0.148363	0.0479224	0.00196208	0.0378773	1.03523
ENSG00000203499.11	FAM83H-AS1	-0.237018	0.0765658	0.00196411	0.0378832	-1.52992
ENSG00000164687.10	FABP5	0.216181	0.0698533	0.00196956	0.0379551	1.48663
ENSG00000186432.8	KPNA4	0.0991898	0.0320651	0.00197883	0.0381003	0.707922
ENSG00000134697.12	GNL2	0.104273	0.0337203	0.00198614	0.0381408	0.741758
ENSG00000159915.12	ZNF233	-0.140775	0.0455202	0.00198425	0.0381408	-0.889318
ENSG00000168040.4	FADD	0.155213	0.0501904	0.00198494	0.0381408	1.08082
ENSG00000143514.16	TP53BP2	0.152548	0.0493409	0.00198999	0.0381732	1.06308
ENSG00000167470.12	MIDN	0.266484	0.0862054	0.00199304	0.0381732	1.82146
ENSG00000272688.1	RP13-270P17.3	0.274801	0.088894	0.00199259	0.0381732	1.87682
ENSG00000122218.14	COPA	0.0769976	0.0249203	0.00200324	0.0382023	0.560207
ENSG00000162747.9	FCGR3B	0.804724	0.260415	0.00200051	0.0382023	5.40406
ENSG00000178026.12	LRRC75B	-0.167016	0.0540469	0.00200021	0.0382023	-1.06398
ENSG00000198736.11	MSRB1	0.14892	0.0481958	0.00200229	0.0382023	1.03893
ENSG00000241186.8	TDGF1	-0.901551	0.291786	0.0020031	0.0382023	-5.95316
ENSG00000008394.12	MGST1	0.23157	0.0749871	0.00201418	0.0383113	1.58906
ENSG00000169813.16	HNRNPF	0.170249	0.0551269	0.00201295	0.0383113	1.1809
ENSG00000204628.11	RACK1	0.0931723	0.0301664	0.00201096	0.0383113	0.667869
ENSG00000163814.7	CDCP1	0.317803	0.102948	0.00202161	0.0384193	2.16304
ENSG00000178878.12	APOLD1	0.638944	0.207007	0.00202474	0.0384228	4.3006
ENSG00000197405.7	C5AR1	0.422838	0.136996	0.00202529	0.0384228	2.86217
ENSG00000265354.3	TIMM23	0.104795	0.0339556	0.00202712	0.0384245	0.74523
ENSG00000109466.13	KLHL2	0.136541	0.044263	0.00203716	0.0384489	0.956536
ENSG00000139190.16	VAMP1	0.217151	0.0703853	0.00203436	0.0384489	1.49309
ENSG00000167325.14	RRM1	0.134031	0.043443	0.00203411	0.0384489	0.939827
ENSG00000172460.14	PRSS30P	-0.553501	0.179387	0.00203195	0.0384489	-3.63649
ENSG00000250853.1	RNF138P1	-0.278564	0.0902994	0.00203626	0.0384489	-1.80646
ENSG00000158234.12	FAIM	-0.117466	0.0380963	0.00204652	0.0385924	-0.734171
ENSG00000198113.2	TOR4A	0.331626	0.107612	0.00205832	0.0387818	2.25505
ENSG00000256463.8	SALL3	-0.241783	0.0784715	0.00206197	0.0388172	-1.56164
ENSG00000105559.11	PLEKHA4	0.340215	0.110448	0.00206771	0.0388588	2.31222
ENSG00000130826.16	DKC1	0.0970027	0.0314899	0.00206699	0.0388588	0.693364
ENSG00000057663.13	ATG5	0.13032	0.0423128	0.00207055	0.0388782	0.91513
ENSG00000104823.8	ECH1	0.101627	0.0330074	0.00207758	0.0388782	0.724144
ENSG00000132155.11	RAF1	0.0638086	0.0207198	0.00207281	0.0388782	0.47242
ENSG00000225174.1	OSTM1-AS1	0.322446	0.104725	0.00207708	0.0388782	2.19395
ENSG00000255270.1	NAV2-IT1	-0.293261	0.0952341	0.00207442	0.0388782	-1.90429
ENSG00000147677.10	EIF3H	0.10086	0.0327702	0.00208545	0.0389591	0.719036
ENSG00000241370.5	RPP21	-0.334042	0.108526	0.002084	0.0389591	-2.17573
ENSG00000100603.13	SNW1	0.0991656	0.0322286	0.00209137	0.0390365	0.707761
ENSG00000257829.1	RP11-845M18.6	-0.308288	0.10021	0.00209502	0.0390385	-2.00431
ENSG00000275927.1	RP11-567P19.1	-0.39471	0.128295	0.00209398	0.0390385	-2.57954
ENSG00000126456.15	IRF3	0.118906	0.0386563	0.00209813	0.039057	0.839156
ENSG00000143748.17	NVL	-0.113533	0.0369123	0.00209963	0.039057	-0.707996
ENSG00000197535.14	MYO5A	0.0912679	0.0296756	0.00210135	0.039057	0.655193
ENSG00000134882.15	UBAC2	0.0795525	0.0258691	0.0021037	0.0390676	0.577213
ENSG00000100316.15	RPL3	0.0918571	0.029875	0.00210701	0.0390961	0.659114
ENSG00000113384.13	GOLPH3	0.0884279	0.0287639	0.00211017	0.0391093	0.63629
ENSG00000187094.11	CCK	0.203079	0.0660611	0.00211128	0.0391093	1.39943
ENSG00000238058.1	RP11-432J22.2	-0.192472	0.0626348	0.00211974	0.0392102	-1.23342
ENSG00000267370.1	CTD-2623N2.3	-0.246663	0.0802758	0.00212138	0.0392102	-1.59412
ENSG00000270072.1	RP11-750H9.7	-0.394848	0.128506	0.00212207	0.0392102	-2.58047
ENSG00000148019.12	CEP78	-0.09645	0.0314067	0.00213341	0.0393865	-0.594286
ENSG00000115484.14	CCT4	0.142322	0.0463546	0.00213857	0.0394487	0.995014
ENSG00000075275.16	CELSR1	-0.516749	0.16833	0.00214164	0.0394722	-3.39185
ENSG00000205629.11	LCMT1	0.0904517	0.0294696	0.00214546	0.0394764	0.64976
ENSG00000234788.1	HSPA8P3	-0.453573	0.147775	0.00214525	0.0394764	-2.97135
ENSG00000170855.3	TRIAP1	0.210117	0.0684947	0.00215762	0.0396671	1.44627
ENSG00000137409.19	MTCH1	0.12293	0.0400876	0.00216564	0.0397811	0.865938
ENSG00000109475.16	RPL34	0.156663	0.0511368	0.00218686	0.0399729	1.09047
ENSG00000121417.13	ZNF211	-0.105073	0.0342948	0.00218541	0.0399729	-0.651679
ENSG00000124214.19	STAU1	0.0704317	0.0229928	0.00218974	0.0399729	0.516504
ENSG00000133606.10	MKRN1	0.0865695	0.0282551	0.00218505	0.0399729	0.623919
ENSG00000138867.16	GUCD1	0.0922509	0.0301012	0.00217892	0.0399729	0.661736
ENSG00000160271.14	RALGDS	0.174721	0.0570252	0.00218454	0.0399729	1.21067
ENSG00000163961.4	RNF168	0.0910808	0.0297343	0.00219018	0.0399729	0.653947
ENSG00000214842.5	RAD51AP2	-0.316282	0.103273	0.00219425	0.0399729	-2.05752
ENSG00000235628.1	TNR-IT1	-0.471585	0.153981	0.00219416	0.0399729	-3.09124
ENSG00000260460.1	RP11-284F21.8	-0.444314	0.14506	0.00219154	0.0399729	-2.90972
ENSG00000147123.10	NDUFB11	0.131742	0.0430242	0.00219826	0.040007	0.924597
ENSG00000213246.6	SUPT4H1	0.123242	0.0402536	0.00220132	0.040007	0.868016
ENSG00000259895.1	RP11-715J22.2	-0.396347	0.129458	0.00220159	0.040007	-2.59045
ENSG00000255568.3	BRWD1-AS2	-0.323479	0.105676	0.00220572	0.0400489	-2.10542
ENSG00000136270.13	TBRG4	0.0870525	0.028448	0.00221293	0.0401467	0.627134
ENSG00000084754.10	HADHA	0.0984573	0.0321785	0.00221541	0.0401586	0.703047
ENSG00000188747.8	NOXA1	-0.264575	0.0864879	0.00222008	0.0402102	-1.71335
ENSG00000044115.20	CTNNA1	0.130267	0.042604	0.00223106	0.040319	0.914774
ENSG00000150556.16	LYPD6B	-0.238717	0.0780749	0.00223159	0.040319	-1.54124
ENSG00000231607.9	DLEU2	-0.14958	0.0489139	0.00222801	0.040319	-0.947926
ENSG00000105640.12	RPL18A	0.137396	0.0449642	0.0022455	0.040523	0.96223
ENSG00000136490.8	LIMD2	-0.165627	0.0542056	0.00224657	0.040523	-1.05474
ENSG00000232931.5	LINC00342	-0.248344	0.081293	0.00225117	0.0405402	-1.60531
ENSG00000261732.1	LA16c-431H6.6	-0.33385	0.109283	0.00225121	0.0405402	-2.17446
ENSG00000125462.16	C1orf61	-0.180056	0.0589496	0.00225503	0.040553	-1.15078
ENSG00000279453.1	RP3-425C14.4	0.122994	0.0402687	0.00225561	0.040553	0.866366
ENSG00000100138.13	SNU13	0.116194	0.0380492	0.00225983	0.0405629	0.821102
ENSG00000183891.5	TTC32	0.180505	0.0591135	0.00226169	0.0405629	1.24917
ENSG00000269343.6	ZNF587B	-0.174132	0.0570234	0.00226043	0.0405629	-1.11135
ENSG00000102466.15	FGF14	0.113223	0.0370941	0.00227089	0.0406946	0.801326
ENSG00000153487.12	ING1	0.129509	0.0424341	0.0022733	0.0407047	0.909728
ENSG00000100368.13	CSF2RB	0.443976	0.145536	0.00228363	0.0408232	3.00287
ENSG00000108298.9	RPL19	0.105278	0.0345103	0.00228362	0.0408232	0.748446
ENSG00000144909.7	OSBPL11	0.13439	0.0440751	0.00229512	0.0409945	0.942221
ENSG00000276916.1	RP11-230F18.6	-0.359828	0.11802	0.00229694	0.0409945	-2.34737
ENSG00000123243.14	ITIH5	-0.322972	0.105976	0.00230672	0.0411022	-2.10205
ENSG00000204520.12	MICA	0.212385	0.069685	0.00230532	0.0411022	1.46137
ENSG00000171885.13	AQP4	0.248001	0.0813883	0.00231032	0.041133	1.69843
ENSG00000134153.9	EMC7	0.138396	0.0454225	0.0023124	0.0411368	0.968886
ENSG00000273486.1	RP11-731C17.2	-0.292705	0.0960795	0.00231535	0.0411559	-1.90058
ENSG00000006125.16	AP2B1	0.0867294	0.028483	0.00232714	0.0412373	0.624984
ENSG00000156261.12	CCT8	0.151387	0.0497157	0.00232634	0.0412373	1.05536
ENSG00000168259.14	DNAJC7	0.0780077	0.025619	0.00232743	0.0412373	0.566931
ENSG00000205352.10	PRR13	0.179304	0.0588811	0.00232535	0.0412373	1.24118
ENSG00000121073.13	SLC35B1	0.113168	0.0371702	0.00232992	0.0412482	0.800964
ENSG00000139567.12	ACVRL1	0.326196	0.107189	0.00234084	0.0413881	2.21891
ENSG00000255121.2	RP11-110I1.12	-0.22387	0.0735665	0.00234159	0.0413881	-1.44241
ENSG00000187514.15	PTMA	0.156639	0.0514787	0.00234396	0.0413969	1.09031
ENSG00000164048.13	ZNF589	-0.126711	0.0416502	0.002348	0.0414349	-0.795708
ENSG00000146147.14	MLIP	-0.138931	0.0456795	0.00235454	0.0414836	-0.877046
ENSG00000162066.14	AMDHD2	-0.16613	0.054619	0.00235308	0.0414836	-1.05809
ENSG00000018607.6	ZNF806	-0.340626	0.112061	0.00236849	0.0416961	-2.21956
ENSG00000163902.11	RPN1	0.113226	0.0372641	0.00237782	0.0418268	0.801349
ENSG00000009335.17	UBE3C	0.0586775	0.0193152	0.00238243	0.0418588	0.438266
ENSG00000203930.10	LINC00632	-0.237517	0.0781882	0.00238345	0.0418588	-1.53325
ENSG00000117592.8	PRDX6	0.140997	0.0464193	0.00238583	0.0418671	0.986195
ENSG00000161298.16	ZNF382	-0.111367	0.036669	0.00238866	0.0418835	-0.693578
ENSG00000095787.21	WAC	0.0675126	0.0222362	0.00239609	0.0419135	0.497074
ENSG00000132470.13	ITGB4	0.355367	0.117027	0.00239247	0.0419135	2.41307
ENSG00000204859.12	ZBTB48	-0.124556	0.0410214	0.00239439	0.0419135	-0.781366
ENSG00000115234.10	SNX17	0.101983	0.0335947	0.00239991	0.0419141	0.726513
ENSG00000225422.4	RBMS1P1	0.371805	0.122478	0.00239994	0.0419141	2.52249
ENSG00000051341.13	POLQ	-0.275226	0.0907429	0.00242112	0.0419392	-1.78424
ENSG00000104881.15	PPP1R13L	0.253095	0.0834612	0.00242545	0.0419392	1.73234
ENSG00000125037.12	EMC3	0.111946	0.0369058	0.00241905	0.0419392	0.792829
ENSG00000144959.9	NCEH1	0.130544	0.0430209	0.00240983	0.0419392	0.916623
ENSG00000147647.12	DPYS	-0.224688	0.0740829	0.00242189	0.0419392	-1.44786
ENSG00000148175.12	STOM	0.235232	0.0775566	0.00242104	0.0419392	1.61344
ENSG00000162851.7	TFB2M	0.146014	0.0481417	0.00242126	0.0419392	1.01959
ENSG00000171033.12	PKIA	0.16472	0.0543072	0.00242045	0.0419392	1.1441
ENSG00000173137.11	ADCK5	-0.170275	0.0561337	0.00241828	0.0419392	-1.08568
ENSG00000185624.14	P4HB	0.0971046	0.0320193	0.00242381	0.0419392	0.694043
ENSG00000225872.3	LINC01529	-0.308879	0.101867	0.00242808	0.0419392	-2.00824
ENSG00000261476.1	RP11-77K12.3	-0.310753	0.102431	0.00241506	0.0419392	-2.02072
ENSG00000267216.1	AC010642.1	-0.236342	0.077939	0.00242622	0.0419392	-1.52542
ENSG00000279425.1	CTD-2017D11.2	-0.220141	0.0725798	0.00242064	0.0419392	-1.41759
ENSG00000259977.1	AL121578.2	-0.365317	0.120499	0.00243193	0.0419727	-2.3839
ENSG00000107438.8	PDLIM1	0.430879	0.142157	0.00243732	0.0420328	2.91569
ENSG00000120051.14	CFAP58	-0.287473	0.0948961	0.00245084	0.0422327	-1.86576
ENSG00000237818.1	RPS3AP29	-0.297857	0.0983841	0.00246591	0.0424593	-1.93488
ENSG00000109906.13	ZBTB16	0.186899	0.0617451	0.00247041	0.0424818	1.29173
ENSG00000232040.2	ZBED9	0.148626	0.0491023	0.00247109	0.0424818	1.03697
ENSG00000253230.7	LINC00599	-0.194922	0.0644052	0.00247404	0.0424994	-1.24973
ENSG00000229618.1	AC011288.2	-0.33173	0.109628	0.0024784	0.0425411	-2.16034
ENSG00000086544.2	ITPKC	0.287333	0.0949925	0.00248798	0.0426388	1.96023
ENSG00000109062.10	SLC9A3R1	0.1668	0.0551438	0.00248785	0.0426388	1.15794
ENSG00000166233.13	ARIH1	0.0671792	0.0222157	0.00249502	0.0427044	0.494855
ENSG00000262228.2	RP11-676J12.4	-0.394473	0.130453	0.00249569	0.0427044	-2.57797
ENSG00000089356.17	FXYD3	0.317664	0.105099	0.0025068	0.0428217	2.16212
ENSG00000237640.1	RP4-604G5.1	-0.386843	0.127978	0.002505	0.0428217	-2.52718
ENSG00000267348.2	CTB-179K24.3	-0.335104	0.110876	0.00250838	0.0428217	-2.1828
ENSG00000100567.12	PSMA3	0.123754	0.0409519	0.00251166	0.0428443	0.871424
ENSG00000245556.2	SCAMP1-AS1	0.167055	0.0552891	0.00251534	0.0428738	1.15965
ENSG00000106682.14	EIF4H	0.101593	0.0336308	0.00252091	0.0429022	0.723915
ENSG00000108599.14	AKAP10	0.0780884	0.0258485	0.00251935	0.0429022	0.567468
ENSG00000178764.7	ZHX2	0.113228	0.0374994	0.00253226	0.0430621	0.801362
ENSG00000139970.16	RTN1	0.12072	0.0399889	0.00253746	0.043084	0.85123
ENSG00000166432.14	ZMAT1	-0.135133	0.0447605	0.00253583	0.043084	-0.851768
ENSG00000166401.14	SERPINB8	0.211832	0.0701811	0.0025414	0.0430865	1.45769
ENSG00000169371.13	SNUPN	0.0900371	0.0298299	0.00254153	0.0430865	0.647
ENSG00000170525.18	PFKFB3	0.186557	0.0618268	0.00254943	0.0431871	1.28945
ENSG00000072849.10	DERL2	0.100432	0.0332904	0.00255434	0.0431923	0.716188
ENSG00000144908.13	ALDH1L1	0.22828	0.0756668	0.00255361	0.0431923	1.56717
ENSG00000200089.1	SNORD114-31	-0.49497	0.164078	0.00255563	0.0431923	-3.24689
ENSG00000275805.1	RP11-349H17.2	-0.391249	0.129706	0.00255771	0.0431943	-2.55651
ENSG00000141646.13	SMAD4	0.100087	0.0331934	0.00256737	0.0433241	0.713897
ENSG00000110274.14	CEP164	-0.151654	0.0503053	0.0025726	0.0433394	-0.961731
ENSG00000174227.15	PIGG	-0.124148	0.0411834	0.00257381	0.0433394	-0.778649
ENSG00000187800.13	PEAR1	0.257328	0.0853639	0.00257419	0.0433394	1.76051
ENSG00000066294.14	CD84	-0.445236	0.14773	0.00257955	0.0433945	-2.91586
ENSG00000110880.10	CORO1C	0.0862764	0.0286302	0.00258279	0.0433945	0.621968
ENSG00000128656.13	CHN1	0.148925	0.0494347	0.00259061	0.0433945	1.03896
ENSG00000138131.3	LOXL4	0.421855	0.140016	0.00258748	0.0433945	2.85563
ENSG00000138166.5	DUSP5	0.313893	0.104198	0.00259127	0.0433945	2.13702
ENSG00000140398.13	NEIL1	-0.159716	0.0530155	0.00258996	0.0433945	-1.01539
ENSG00000273580.1	RP11-609L3.2	-0.499853	0.165915	0.00258921	0.0433945	-3.2794
ENSG00000197093.10	GAL3ST4	-0.324075	0.10759	0.00259429	0.0434119	-2.10939
ENSG00000247137.8	RP11-727A23.5	-0.14832	0.0492506	0.00259932	0.0434629	-0.939538
ENSG00000049541.10	RFC2	0.135909	0.0452002	0.00263987	0.0435668	0.952332
ENSG00000059804.15	SLC2A3	0.188466	0.0626278	0.00261846	0.0435668	1.30216
ENSG00000100425.18	BRD1	-0.119248	0.0396322	0.00262224	0.0435668	-0.746032
ENSG00000103042.8	SLC38A7	-0.128168	0.0425814	0.00261291	0.0435668	-0.805404
ENSG00000118960.12	HS1BP3	-0.103265	0.0343223	0.00262393	0.0435668	-0.639644
ENSG00000131873.5	CHSY1	0.166845	0.0554369	0.00261551	0.0435668	1.15825
ENSG00000140104.13	C14orf79	-0.128371	0.0426717	0.0026268	0.0435668	-0.806755
ENSG00000145365.10	TIFA	0.374717	0.124566	0.00262818	0.0435668	2.54187
ENSG00000149547.14	EI24	0.0862139	0.0286431	0.00261297	0.0435668	0.621553
ENSG00000149930.17	TAOK2	-0.0835765	0.0277943	0.00263875	0.0435668	-0.508597
ENSG00000150625.16	GPM6A	0.105972	0.0352001	0.00260773	0.0435668	0.753064
ENSG00000157766.15	ACAN	0.410658	0.136447	0.00261551	0.0435668	2.7811
ENSG00000168209.4	DDIT4	0.356707	0.118584	0.00262932	0.0435668	2.42199
ENSG00000181585.3	TMIE	-0.225738	0.0750733	0.00263926	0.0435668	-1.45484
ENSG00000183431.11	SF3A3	0.0878579	0.0292209	0.00264119	0.0435668	0.632495
ENSG00000197070.13	ARRDC1	-0.199479	0.0663235	0.00263269	0.0435668	-1.28006
ENSG00000232648.3	RP11-367N14.2	-0.25533	0.084906	0.00263657	0.0435668	-1.65182
ENSG00000279233.1	RP11-158L12.4	-0.316234	0.10511	0.0026245	0.0435668	-2.0572
ENSG00000103356.15	EARS2	0.0825675	0.0274729	0.00265217	0.0436116	0.597281
ENSG00000105643.9	ARRDC2	0.207073	0.0689087	0.00265549	0.0436116	1.42601
ENSG00000108523.15	RNF167	0.0835294	0.0278031	0.00266176	0.0436116	0.603684
ENSG00000144580.13	CNOT9	0.0644446	0.0214506	0.00266167	0.0436116	0.476653
ENSG00000163281.11	GNPDA2	0.11432	0.0380422	0.00265516	0.0436116	0.808628
ENSG00000166801.15	FAM111A	-0.17118	0.0569772	0.00266137	0.0436116	-1.0917
ENSG00000170315.13	UBB	0.112897	0.0375582	0.00264781	0.0436116	0.799158
ENSG00000183963.18	SMTN	0.267169	0.0889232	0.00266029	0.0436116	1.82601
ENSG00000205531.12	NAP1L4	0.0545476	0.0181499	0.00265241	0.0436116	0.410777
ENSG00000117500.12	TMED5	0.13461	0.04482	0.00267022	0.0437177	0.943687
ENSG00000056736.9	IL17RB	0.16367	0.0545001	0.00267235	0.04372	1.13711
ENSG00000064300.8	NGFR	0.456035	0.151917	0.0026833	0.0438664	3.08314
ENSG00000122417.15	ODF2L	-0.0889209	0.0296252	0.0026863	0.0438828	-0.544171
ENSG00000138080.13	EMILIN1	0.255537	0.0851517	0.00269126	0.0439083	1.74859
ENSG00000171867.16	PRNP	0.132654	0.0442046	0.00269185	0.0439083	0.930662
ENSG00000158195.10	WASF2	0.122645	0.0408796	0.00269854	0.0439847	0.864041
ENSG00000149269.9	PAK1	0.124462	0.041492	0.00270276	0.0439884	0.876138
ENSG00000279543.1	RP11-1147P1.1	-0.35697	0.119	0.0027019	0.0439884	-2.32835
ENSG00000143382.14	ADAMTSL4	0.48168	0.160741	0.00272984	0.0443634	3.25384
ENSG00000205339.9	IPO7	0.104201	0.0347727	0.00272973	0.0443634	0.74128
ENSG00000197653.15	DNAH10	-0.266147	0.0888498	0.00274026	0.0444768	-1.72381
ENSG00000213619.9	NDUFS3	0.121592	0.0405928	0.00274086	0.0444768	0.857031
ENSG00000145703.15	IQGAP2	-0.26005	0.0868244	0.00274327	0.0444831	-1.68323
ENSG00000066032.18	CTNNA2	0.091316	0.0304968	0.00275092	0.0445197	0.655513
ENSG00000100100.12	PIK3IP1	0.166578	0.055646	0.00275768	0.0445197	1.15647
ENSG00000172775.16	FAM192A	0.0790525	0.0264016	0.00275138	0.0445197	0.573885
ENSG00000228340.5	MIR646HG	-0.333237	0.111319	0.00275766	0.0445197	-2.17037
ENSG00000233204.1	MAPRE1P3	-0.330261	0.110303	0.00275234	0.0445197	-2.15057
ENSG00000235619.1	RPL36AP33	-0.401148	0.133989	0.00275455	0.0445197	-2.6224
ENSG00000267662.1	AC007796.1	-0.307117	0.102639	0.00276961	0.0446795	-1.99652
ENSG00000068120.14	COASY	0.10362	0.0346478	0.00278368	0.0447423	0.737411
ENSG00000163728.10	TTC14	-0.135814	0.0454113	0.00278294	0.0447423	-0.856297
ENSG00000171189.17	GRIK1	-0.168497	0.0563343	0.00278047	0.0447423	-1.07384
ENSG00000205111.8	CDKL4	-0.249861	0.083546	0.00278339	0.0447423	-1.61541
ENSG00000213896.4	RP11-546M4.1	-0.514275	0.171929	0.00277876	0.0447423	-3.37539
ENSG00000241741.1	RPL7AP30	0.207591	0.0694181	0.00278573	0.0447426	1.42946
ENSG00000025796.13	SEC63	0.0786612	0.0263089	0.00279068	0.0447894	0.57128
ENSG00000182253.14	SYNM	0.122017	0.0408135	0.00279315	0.0447963	0.859864
ENSG00000148229.12	POLE3	0.125592	0.0420131	0.00279564	0.0448035	0.883661
ENSG00000086062.12	B4GALT1	0.258332	0.0864396	0.00280275	0.0448657	1.7672
ENSG00000142751.14	GPN2	0.0782987	0.0262001	0.0028036	0.0448657	0.568868
ENSG00000128228.4	SDF2L1	0.216128	0.072326	0.00280581	0.0448685	1.48628
ENSG00000197978.9	GOLGA6L9	-0.23184	0.0776054	0.00281341	0.0449574	-1.49546
ENSG00000172965.14	MIR4435-2HG	0.11531	0.0386135	0.0028242	0.0450969	0.815218
ENSG00000157851.16	DPYSL5	-0.140701	0.0471273	0.00283064	0.0451358	-0.888827
ENSG00000265462.1	MIR3680-1	-0.415962	0.139325	0.00283074	0.0451358	-2.721
ENSG00000237585.1	LINC00407	-0.326201	0.109278	0.00283538	0.045177	-2.12354
ENSG00000085377.13	PREP	0.125332	0.0419925	0.0028392	0.0452052	0.881928
ENSG00000140259.6	MFAP1	0.113167	0.0379253	0.00284557	0.0452737	0.800956
ENSG00000182199.10	SHMT2	0.132596	0.0444419	0.00284887	0.0452935	0.930281
ENSG00000162408.10	NOL9	-0.0771546	0.025873	0.00286328	0.0454569	-0.465852
ENSG00000236700.5	LINC01010	0.557984	0.187105	0.00286188	0.0454569	3.76172
ENSG00000113369.8	ARRDC3	0.274927	0.0922014	0.00286552	0.0454597	1.87765
ENSG00000256137.1	RP11-174M13.2	-0.338512	0.113542	0.00286945	0.0454891	-2.20548
ENSG00000203647.2	RP11-320P11.1	-0.464638	0.15588	0.00287556	0.045501	-3.045
ENSG00000220785.7	MTMR9LP	-0.220327	0.0739234	0.00287802	0.045501	-1.41883
ENSG00000243916.1	RP11-6K23.1	-0.5008	0.168007	0.00287473	0.045501	-3.2857
ENSG00000266486.1	FAM106CP	-0.61388	0.20597	0.00287847	0.045501	-4.03837
ENSG00000100997.18	ABHD12	0.0741592	0.024884	0.00288059	0.0455018	0.541315
ENSG00000134321.11	RSAD2	-0.244591	0.0820877	0.00288602	0.0455305	-1.58033
ENSG00000152127.8	MGAT5	0.0732532	0.0245852	0.00288655	0.0455305	0.535284
ENSG00000084090.13	STARD7	0.104466	0.0350675	0.00289189	0.0455496	0.743042
ENSG00000142102.15	ATHL1	0.290654	0.097573	0.00289349	0.0455496	1.98233
ENSG00000169715.14	MT1E	0.241839	0.0811872	0.00289398	0.0455496	1.65741
ENSG00000189238.5	LINC00943	-0.42441	0.142497	0.00289774	0.0455762	-2.77723
ENSG00000224668.1	IPO8P1	-0.235356	0.0790283	0.00290021	0.0455824	-1.51886
ENSG00000087589.16	CASS4	-0.328864	0.110446	0.00290513	0.0456271	-2.14127
ENSG00000010278.12	CD9	0.294149	0.0988201	0.00291451	0.0456441	2.0056
ENSG00000083828.15	ZNF586	-0.143408	0.048176	0.00291325	0.0456441	-0.906843
ENSG00000164989.15	CCDC171	-0.132829	0.0446182	0.0029107	0.0456441	-0.83643
ENSG00000171109.18	MFN1	-0.0780098	0.0262051	0.00291188	0.0456441	-0.471545
ENSG00000111186.12	WNT5B	0.173665	0.0583649	0.00292516	0.0457782	1.20364
ENSG00000164038.14	SLC9B2	0.0993835	0.0334128	0.00293551	0.045856	0.709211
ENSG00000273142.1	RP11-458F8.4	-0.457467	0.153805	0.00293639	0.045856	-2.99727
ENSG00000282100.1	HSP90AB4P	-0.271452	0.091263	0.00293569	0.045856	-1.75912
ENSG00000162755.13	KLHDC9	0.131965	0.0443766	0.0029419	0.0459095	0.926076
ENSG00000079246.15	XRCC5	0.102764	0.0345601	0.00294442	0.0459163	0.731712
ENSG00000141756.18	FKBP10	0.147653	0.0496978	0.00296818	0.046254	1.0305
ENSG00000108395.13	TRIM37	0.115105	0.0387458	0.00297048	0.046257	0.813856
ENSG00000105778.17	AVL9	0.0750936	0.0252837	0.00297756	0.0463017	0.547534
ENSG00000236603.2	RANP1	0.240446	0.0809557	0.00297708	0.0463017	1.64815
ENSG00000131055.4	COX4I2	-0.452418	0.152352	0.00298235	0.0463434	-2.96366
ENSG00000026508.16	CD44	0.593768	0.200278	0.00302958	0.0466257	3.99991
ENSG00000050426.15	LETMD1	0.0822647	0.0277452	0.00302679	0.0466257	0.595266
ENSG00000125691.12	RPL23	0.135533	0.0457281	0.00303777	0.0466257	0.949828
ENSG00000131979.18	GCH1	0.257969	0.0870035	0.00302636	0.0466257	1.76478
ENSG00000136098.16	NEK3	-0.185668	0.0626299	0.00303152	0.0466257	-1.18813
ENSG00000145912.8	NHP2	0.115376	0.038898	0.00301596	0.0466257	0.815657
ENSG00000148303.16	RPL7A	0.104197	0.0351592	0.00304081	0.0466257	0.741253
ENSG00000154328.15	NEIL2	0.104363	0.0351991	0.00302762	0.0466257	0.742353
ENSG00000159167.11	STC1	0.821642	0.277148	0.00303049	0.0466257	5.51667
ENSG00000162654.8	GBP4	-0.393223	0.132655	0.00303418	0.0466257	-2.56965
ENSG00000165030.3	NFIL3	0.351597	0.118528	0.00301341	0.0466257	2.38798
ENSG00000166228.8	PCBD1	0.1308	0.0441343	0.00303992	0.0466257	0.918322
ENSG00000185262.8	UBALD2	0.161224	0.0543787	0.00302839	0.0466257	1.12083
ENSG00000188536.12	HBA2	0.581286	0.196008	0.00302061	0.0466257	3.91683
ENSG00000224442.1	AC017035.2	-0.427833	0.144345	0.00303716	0.0466257	-2.80002
ENSG00000231615.2	RP11-296O14.2	-0.242079	0.0816809	0.00303952	0.0466257	-1.56361
ENSG00000233063.2	SAR1AP4	-0.383178	0.129128	0.00300306	0.0466257	-2.50279
ENSG00000256481.1	RP11-21A7A.4	-0.306688	0.10343	0.00302499	0.0466257	-1.99366
ENSG00000274204.1	RP11-272L14.2	-0.356184	0.120096	0.00301859	0.0466257	-2.32311
ENSG00000142937.11	RPS8	0.124336	0.0419738	0.00305422	0.0467662	0.875299
ENSG00000253503.5	RP11-653B10.1	-0.41972	0.14169	0.00305406	0.0467662	-2.74602
ENSG00000223692.1	DIP2A-IT1	-0.341059	0.115153	0.00305862	0.0468009	-2.22244
ENSG00000074842.7	MYDGF	0.132057	0.0446011	0.00306787	0.046896	0.926693
ENSG00000105639.18	JAK3	0.25057	0.0846373	0.00307123	0.046896	1.71553
ENSG00000162517.12	PEF1	0.0946655	0.0319749	0.00307018	0.046896	0.677808
ENSG00000101413.11	RPRD1B	0.0697251	0.0235733	0.00309842	0.0472251	0.511801
ENSG00000182108.9	DEXI	0.122566	0.0414392	0.00309922	0.0472251	0.863516
ENSG00000188386.6	PPP3R2	-0.368871	0.124703	0.00309656	0.0472251	-2.40756
ENSG00000091986.15	CCDC80	0.205874	0.0696136	0.00310268	0.0472449	1.41803
ENSG00000141505.11	ASGR1	0.20751	0.0701951	0.00311462	0.0473146	1.42892
ENSG00000165275.9	TRMT10B	-0.111739	0.0377983	0.00311451	0.0473146	-0.696053
ENSG00000175497.16	DPP10	0.0974976	0.0329822	0.00311586	0.0473146	0.696659
ENSG00000231154.1	MORF4L2-AS1	-0.36414	0.123177	0.00311434	0.0473146	-2.37607
ENSG00000223935.1	AC008074.3	-0.338079	0.114385	0.00312038	0.0473505	-2.2026
ENSG00000124613.8	ZNF391	-0.14272	0.0483017	0.00312915	0.0474093	-0.902264
ENSG00000142686.7	C1orf216	0.116481	0.0394292	0.00313503	0.0474093	0.823013
ENSG00000143344.15	RGL1	0.10808	0.0365762	0.00312738	0.0474093	0.767098
ENSG00000225623.1	AGBL4-IT1	-0.279645	0.0946538	0.00313281	0.0474093	-1.81366
ENSG00000258624.1	SERPINE4P	-0.413105	0.139834	0.00313424	0.0474093	-2.70199
ENSG00000116209.11	TMEM59	0.113734	0.0385074	0.00314127	0.0474709	0.804731
ENSG00000144834.13	TAGLN3	0.148703	0.0503557	0.00314642	0.0475161	1.03749
ENSG00000054116.11	TRAPPC3	0.0959448	0.0324939	0.00315004	0.0475371	0.686323
ENSG00000147140.15	NONO	0.0756712	0.0256295	0.00315214	0.0475371	0.551379
ENSG00000095139.13	ARCN1	0.0804268	0.027249	0.00316186	0.0476511	0.583033
ENSG00000184465.15	WDR27	-0.132208	0.0448096	0.0031732	0.0477893	-0.832296
ENSG00000066422.4	ZBTB11	0.0886738	0.0300567	0.00317549	0.0477909	0.637926
ENSG00000143379.12	SETDB1	-0.0774635	0.0262592	0.00317821	0.0477992	-0.467908
ENSG00000185104.19	FAF1	0.0563695	0.0191103	0.00318091	0.0478071	0.422904
ENSG00000225470.6	JPX	-0.143574	0.0486892	0.0031903	0.0479155	-0.907947
ENSG00000132600.16	PRMT7	-0.106778	0.0362169	0.00319528	0.0479576	-0.663032
ENSG00000081803.15	CADPS2	0.26266	0.0891173	0.00320513	0.0480399	1.796
ENSG00000156976.15	EIF4A2	0.181916	0.0617211	0.00320471	0.0480399	1.25856
ENSG00000117419.14	ERI3	0.0780569	0.0265084	0.0032336	0.0484006	0.567258
ENSG00000185324.21	CDK10	-0.153928	0.0522717	0.00323209	0.0484006	-0.976864
ENSG00000169635.9	HIC2	-0.207532	0.0705042	0.00324483	0.0485027	-1.33366
ENSG00000181789.14	COPG1	0.0969222	0.0329258	0.00324357	0.0485027	0.692829
ENSG00000148834.12	GSTO1	0.189902	0.0645464	0.00325999	0.0486961	1.31171
ENSG00000280234.1	RP11-145P16.2	-0.207366	0.0704883	0.00326255	0.0487013	-1.33256
ENSG00000206145.8	P2RX6P	0.399518	0.135872	0.00327784	0.0488963	2.70695
ENSG00000231649.3	SPATA31B1P	-0.515046	0.175223	0.0032888	0.0490265	-3.38052
ENSG00000164032.11	H2AFZ	0.197424	0.0671863	0.00329853	0.0491382	1.36178
ENSG00000121579.12	NAA50	0.109895	0.0374065	0.00330495	0.0492006	0.779176
ENSG00000117360.12	PRPF3	-0.0872397	0.0297	0.00331021	0.0492122	-0.53298
ENSG00000185920.15	PTCH1	-0.20133	0.0685363	0.00330802	0.0492122	-1.29238
ENSG00000104983.8	CCDC61	-0.19713	0.0671189	0.00331382	0.0492326	-1.26442
ENSG00000162961.13	DPY30	0.122971	0.0418908	0.00333006	0.0494404	0.866212
ENSG00000254996.5	ANKHD1-EIF4EBP3	-0.213186	0.0726387	0.00333675	0.0495064	-1.3713
ENSG00000078596.10	ITM2A	-0.271246	0.0924521	0.00334719	0.0495914	-1.75776
ENSG00000148814.17	LRRC27	-0.0880586	0.030016	0.00334925	0.0495914	-0.538431
ENSG00000182511.11	FES	0.250254	0.0852972	0.00334721	0.0495914	1.71343
ENSG00000135312.6	HTR1B	0.227983	0.0777174	0.00335185	0.0495966	1.56519
ENSG00000158435.7	CNOT11	0.0935265	0.0318867	0.00335607	0.0496255	0.670226
ENSG00000069535.13	MAOB	0.160358	0.0547049	0.00337518	0.0497743	1.11507
ENSG00000103194.15	USP10	0.0636569	0.0217133	0.00337118	0.0497743	0.47141
ENSG00000137801.10	THBS1	0.452212	0.154244	0.00337007	0.0497743	3.05769
ENSG00000163808.16	KIF15	-0.177656	0.0606037	0.0033739	0.0497743	-1.13481
ENSG00000127954.12	STEAP4	0.834692	0.284785	0.00337925	0.0498009	5.60353
ENSG00000172992.11	DCAKD	0.0940584	0.0321089	0.00339664	0.0499032	0.673767
ENSG00000174684.6	B4GAT1	0.135281	0.0461824	0.00339754	0.0499032	0.94815
ENSG00000180817.11	PPA1	0.160412	0.0547608	0.00339713	0.0499032	1.11542
ENSG00000234741.7	GAS5	0.135244	0.0461692	0.00339707	0.0499032	0.947907
ENSG00000241878.10	PISD	0.0883648	0.0301649	0.00339622	0.0499032	0.635869
ENSG00000243759.1	ST13P15	0.340858	0.11638	0.00340237	0.0499407	2.3165
