# Supplementary material for: Astrocytic gamma-aminobutyric acid dysregulation as a therapeutic target for posttraumatic stress disorder
Source: Signal Transduct Target Ther. 2025 Jul 28;10:240. doi: 10.1038/s41392-025-02317-5 (PMC12301456; doi:10.1038/s41392-025-02317-5)
Supplement: Supplementary file 4 — Raw source data1 [file 41392_2025_2317_MOESM4_ESM.xlsx]

## Sheet: Sheet1
ID	GROUP	AGE	SEX	CAPS_CURRENT	CAPS_LIFETIME	R_Handedness	TRAUMA_TYPE	AGE_TRAUMA	TIMESinceTRAUMA	GABA	CBF_PFC	CBF_LIMBIC
ASUB001	CON	61.6	F			0				-0.206999	0.624837	1.29805
ASUB002	CON	58.8	F			0				-1.26955	0.655121	1.30864
ASUB003	CON	21.7	M			0				-0.494706	0.924884	-0.660849
ASUB004	CON	41.9	F			0				-0.25604	2.47408	0.366322
ASUB005	CON	60.2	F			0				0.494649	0.209968	-0.230979
ASUB006	CON	29.2	F			0				-0.253173	-1.09635	0.0485566
ASUB007	CON	30.6	F			0				-0.617636	1.22696	-0.586163
ASUB008	CON	27.4	F			0				-0.838647	-1.49737	-0.959311
ASUB009	CON	57.5	F			0				-0.924306	-1.4606	1.14408
ASUB010	CON	20.4	F			0				-1.52588	-0.0307371	0.592869
ASUB011	CON	21.8	F			0				0.270988	-0.43403	0.3902
ASUB012	CON	32.3	M			0				-1.24144	0.374512	1.68421
ASUB013	CON	27.6	F			1				0.649584	-0.201391	-1.45901
ASUB014	CON	33.4	F			1				0.870596	-1.11234	0.460472
ASUB015	CON	34.4	F			0				-0.27631	-1.43894	-0.492577
ASUB016	CON	58.7	F			0				0.78363	-0.133853	0.476015
ASUB017	CON	20.1	F			0				-1.32317	0.388154	-0.847153
ASUB018	CON	42.8	M			0				-0.291967	0.282867	1.5638
ASUB019	CON	35.7	F			0				1.00314	-0.573546	-0.651673
ASUB020	CON	51.6	F			1				-0.323599	-0.493834	1.13757
ASUB021	CON	59.2	F			0				0.448693	-0.628315	1.03853
ASUB022	CON	43.2	F			0				0.0061661	-0.202901	0.0555578
ASUB023	CON	26.7	F			0				2.35948	-0.471116	0.719349
ASUB024	CON	51.1	F			0				0.526655	-0.274334	0.881587
ASUB025	CON	61.1	F			0				-1.11524	1.29144	1.34989
ASUB026	CON	28.9	F			0				-0.728795	-0.0816891	-0.127624
ASUB027	CON	23.6	F			0				-1.29636	1.15208	-1.39714
ASUB028	CON	23.4	F			0				0.359261	0.654506	0.39769
ASUB029	CON	30.7	F			1				-2.84894	-0.307321	1.69487
ASUB030	CON	21.9	F			0				-0.152727	-0.256611	-1.03869
ASUB031	CON	22.1	F			0				0.852941	-1.88124	-0.212617
ASUB032	CON	24.2	F			0				0.487422	0.389384	-0.217617
ASUB033	CON	35.2	F			0				0.624737	-0.855474	0.161799
ASUB034	CON	23.4	F			0				1.38716	-0.333095	-0.825435
ASUB035	CON	21.4	F			0				1.06414	1.24521	-0.395305
ASUB036	CON	48.6	M			0				1.23677
ASUB037	CON	22.5	F			0				-0.257348	-0.296959	0.0401088
ASUB038	CON	23.6	F			0				0.259499	-0.361842	-0.208624
ASUB039	CON	25.8	F			0				-1.72435	-2.01459	-1.08882
ASUB040	CON	55.4	F			1				-1.91772	0.259331	1.40445
ASUB041	CON	61.5	F			1				0.635199	0.511621	1.03983
ASUB042	CON	21.9	F			0				-0.597541	1.34736	-2.03012
ASUB043	CON	25	F			0				-0.969363	-0.53889	0.311445
ASUB044	CON	21.8	M			0				-1.86639	0.779485	-0.424525
ASUB045	CON	56.5	F			0				-1.38595	-1.31259	1.08096
ASUB046	CON	21.4	F			0				1.35885	0.129764	-0.915855
ASUB047	CON	28.5	F			0				1.19771	-0.464386	-1.01388
ASUB048	CON	47.6	F			0				-0.0693511	-0.323829	-1.11801
ASUB049	CON	46.9	F			0				0.396172	0.0554891	0.960273
ASUB050	CON	37.9	F			0				0.554331	0.385034	-0.627744
ASUB051	CON	51	F			0				-0.751522	-0.208527	-0.337861
ASUB052	CON	34.4	M			1				0.909829	0.0225445	-0.598372
ASUB053	CON	51.1	F			0				-2.24854	-0.250889	-0.465342
ASUB054	CON	42.4	F			0				0.972109	0.183255	1.20654
ASUB055	CON	57.2	M			0				-0.652291
ASUB056	CON	51.6	F			0				0.767283	-0.912632	-1.33016
ASUB057	CON	57.6	F			0				1.51104	1.12266	-0.235956
ASUB058	CON	53	F			0				0.899296
ASUB059	CON	47.8	F			0				-1.62885	-0.307549	0.609483
ASUB060	CON	47.7	F			0				0.303665	-1.26726	-0.530001
ASUB061	CON	45.7	F			0				-0.131803	-0.955235	-0.296365
ASUB062	CON	57.6	M			1				-1.1872	3.02264	1.12365
ASUB063	CON	38.3	F			0				1.0867	2.59091	-1.76585
ASUB064	CON	56	F			0				-0.871341	1.09157	-0.237598
ASUB065	CON	59	F			0				1.42182	0.751081	0.540253
ASUB066	CON	45.9	F			0				0.517925	0.41304	1.17769
ASUB067	CON	50	F			0					-1.44796	-1.90208
ASUB068	CON	48.9	F			0				-0.397008	-0.0356388	-1.03978
ASUB069	CON	53.7	F			0				0.698625	-0.324764	0.282128
ASUB070	CON	25.3	F			0				0.833325	-1.61541	-1.144
ASUB071	CON	33.3	F			0				0.169636	1.53728	0.530862
ASUB072	CON	44.7	F			0				-0.421472	0.556162	0.934274
ASUB073	CON	51.3	M			0				0.782322	2.19844	1.97668
ASUB074	CON	52.4	F			0				1.52835	-0.814174	-0.416539
ASUB075	CON	39.9	M			0				0.100744	-0.170431	1.50947
ASUB076	CON	32.2	F			0				0.304335	-0.310917	-2.69798
ASUB077	CON	37.2	F			0				1.21203	-0.652636	-0.65651
ASUB078	CON	59.2	F			0				-0.749135	-0.449744	1.20443
ASUB079	CON	56.9	F			0				0.869288	0.178923	1.16218
ASUB080	CON	42.5	F			0				0.674432	-0.380469	0.12428
ASUB081	CON	57.2	F			0				-0.228577	-1.36453	-0.616404
ASUB082	CON	59.1	F			0				-0.382684	-0.421311	-0.946393
ASUB083	CON	23.8	F			0				0.652854	1.27331	0.107516
ASUB084	CON	58.3	F			0				-0.270425	-0.689256	-1.21192
ASUB085	CON	63.7	M			0				0.440337	0.516042	0.190419
ASUB086	CON	60	F			0				0.21056	0.837676	-0.328188
ASUB087	RecoveredPTSD	21.6	F	15	29	0	Sexual/Interpersonal	21.6	1	0.701241	0.192434	0.570494
ASUB088	RecoveredPTSD	44	F	7	15	0	Sexual/Interpersonal	43.9	1.23	0.575817	1.66446	0.395044
ASUB089	RecoveredPTSD	54.4	F	0	20	0	Sexual/Interpersonal	53	16.8	0.469582	-0.0750446	-1.29564
ASUB090	RecoveredPTSD	21.6	F	11	29	0	LifeThreatening/Others	21.1	6.83	1.32177	0.656538	-1.58023
ASUB091	RecoveredPTSD	43.8	F	13	24	0	Sexual/Interpersonal	43	9.6	-0.086031	0.196739	3.26982
ASUB092	RecoveredPTSD	57.3	F	14	45	0	Physical	56.9	5.77	0.473691	-0.0032856	1.3899
ASUB093	RecoveredPTSD	57.5	F	11	45	0	Physical	56.9	7.9	-1.50037	-0.811884	1.68794
ASUB094	RecoveredPTSD	58.9	F	0	45	0	Physical	56.9	25.4	-1.24536	-0.64013	2.12878
ASUB095	RecoveredPTSD	48.1	F	19	38	0	Sexual/Interpersonal	47.9	3	-0.128533	-1.64577	0.0044915
ASUB096	RecoveredPTSD	55.2	M	2	30	0	Physical	53.1	25.9	-2.37657	-1.79393	0.374117
ASUB097	RecoveredPTSD	52.1	F	11	37	0	LifeThreatening/Others	49.3	34.6	0.216716	-0.570579	0.695659
ASUB098	RecoveredPTSD	49.4	F	2	2	0	Sexual/Interpersonal	49.4	1.7	-1.7068	-0.143469	1.01349
ASUB099	RecoveredPTSD	34.7	F	12	29	0	Sexual/Interpersonal	32.3	30.2	0.454074	-2.00942	1.0315
ASUB100	RecoveredPTSD	21.4	F	12	32	1	Sexual/Interpersonal	21.2	3.83	0.156558	-1.40575	-0.0970541
ASUB101	RecoveredPTSD	43	F	19	41	0	Physical	42.2	10.6	-0.469859	-0.0931133	4.21811
ASUB102	RecoveredPTSD	43.4	F	10	41	0	Physical	42.2	15.2	-1.01585	-0.176791	2.21232
ASUB103	RecoveredPTSD	27.2	F	5	40	0	Sexual/Interpersonal	27.1	1.63	1.15111	1.93444	0.564765
ASUB104	RecoveredPTSD	51.5	F	2	57	0	Sexual/Interpersonal	49.3753	26.6	0.213446	-0.808194	-1.51954
ASUB105	RecoveredPTSD	20.4	F	21	15	0	Physical	19.1151	16.7	0.903944	-2.13578	-1.40945
ASUB106	RecoveredPTSD	54.8	F	3	58	0	Physical	54	11.3333	-0.850417	-0.272545	0.729891
ASUB107	RecoveredPTSD	21	F	25	25	1	Sexual/Interpersonal	20.6192	5.73333	1.10207	0.781066	1.18437
ASUB108	RecoveredPTSD	44.3	F	12	46	0	Sexual/Interpersonal	42.2	26.1	1.02295	-0.634819	-0.442967
ASUB109	RecoveredPTSD	59.5	F	20	41	0	Sexual/Interpersonal	58.9	7.2	2.13651	-2.25626	2.40646
ASUB110	RecoveredPTSD	59.9	F	7	13	0	Sexual/Interpersonal	54.1	72.5	-0.753909	-1.31811	-0.250887
ASUB111	RecoveredPTSD	37.3	F	11	17	0	LifeThreatening/Others	37.1	2.7	2.36629	-0.306304	-0.352089
ASUB112	RecoveredPTSD	23.3	F	1	3	0	Sexual/Interpersonal	21.2	27	-0.129187	-0.335611	-1.2084
ASUB113	RecoveredPTSD	19.9	F	17	22	0	Physical	19.6	4.9	-0.407086	0.375649	2.05397
ASUB114	RecoveredPTSD	32.5	M	20	28	0	Physical	32.1	5.13	-0.696101	0.731046	0.118739
ASUB115	RecoveredPTSD	37.3	M	0	41	0	Physical	34.9	29.7	-0.244924	-0.767343	0.781309
ASUB116	RecoveredPTSD	51.6	F	1	23	0	Sexual/Interpersonal	47.9	46	-0.166458	1.00172	-0.180967
ASUB117	RecoveredPTSD	52.4	F	0	23	0	Sexual/Interpersonal	47.9	56	-0.850417	0.0539469	-1.41701
ASUB118	RecoveredPTSD	38.9	F	3	40	0	Sexual/Interpersonal	21.9	204	0.831363	-1.78942	-0.991642
ASUB119	RecoveredPTSD	51.4	F	17	43	0	Physical	49	28.8	-1.62893	-0.882124	-0.445432
ASUB120	RecoveredPTSD	61.7	F	10	19	0	Sexual/Interpersonal	61.4	4.4	1.83834	-1.60464	0.712047
ASUB121	RecoveredPTSD	26.4	F	20	39	0	Sexual/Interpersonal	26.2	3.4	-0.856302	-0.826923	0.208287
ASUB122	RecoveredPTSD	48.1	F	10	39	0	Sexual/Interpersonal	38.1	120	1.21977	-0.199267	-0.507322
ASUB123	RecoveredPTSD	48.9	F	6	39	0	Sexual/Interpersonal	45.3	43.2	0.515539	1.66684	-1.62407
ASUB124	RecoveredPTSD	52	M	4	40	0	Physical	49.3	33.3	-1.29636	-0.255847	2.44213
ASUB125	RecoveredPTSD	48.5	F	11	49	0	Sexual/Interpersonal	45.9	33.3	-0.271079	-0.0923119	2.63637
ASUB126	RecoveredPTSD	40.1	M	11	42	0	Sexual/Interpersonal	37.8	28.7	0.305643	-1.76488	-0.570949
ASUB127	RecoveredPTSD	42.9	M	0	35	0	Physical	40.6	29.3	-1.76121	2.52251	3.2648
ASUB128	RecoveredPTSD	22.6	F	20	47	0	Physical	20.8	23.3	-0.551594	0.142004	-0.26751
ASUB129	RecoveredPTSD	55.2	F	11	52	0	Sexual/Interpersonal	53.2	24	-1.94469	0.557597	2.52684
ASUB130	RecoveredPTSD	55.5	F	8	52	0	Sexual/Interpersonal	53.2	27.6	1.59248	-0.321428	3.11259
ASUB131	RecoveredPTSD	27.5	F	7	59	0	Sexual/Interpersonal	27.1	5.7	-0.41951	0.741576	1.16617
ASUB132	RecoveredPTSD	63.4	F	5	6	0	Physical	63.3	1.6	-1.63553	2.50088	5.15813
ASUB133	RecoveredPTSD	25.9	F	3	24	0	Sexual/Interpersonal	19.3	81.2	0.710395	-1.21836	-0.794467
ASUB134	RecoveredPTSD	66.6	F	5	15	0	Sexual/Interpersonal	66.6	1.8	1.44209	-1.69825	2.46009
ASUB135	RecoveredPTSD	62.5	F	12	24	0	Physical	61.8	10.07	-0.235116	0.0652033	1.37875
ASUB136	RecoveredPTSD	46.6	M	19	19	0	Physical	45.2	17.5	0.0738869	0.150237	0.0593826
ASUB137	RecoveredPTSD	26.6	F	21	22	0	Physical	26.5	1.4	0.599236	0.58093	-0.8692
ASUB138	RecoveredPTSD	61.1	F	2	15	0	Sexual/Interpersonal	59	25.2	-0.0633828	0.679594	2.24418
ASUB139	RecoveredPTSD	56.6	F	14	14	0	Sexual/Interpersonal	53.5	38.5	0.150281	-0.561279	-1.36014
ASUB140	RecoveredPTSD	26.8	F	16	40	0	Sexual/Interpersonal	26.1	9.13	-0.182748	0.223381	-0.856608
ASUB141	RecoveredPTSD	25.1	F	22	31	1	Sexual/Interpersonal	25	2.47	1.38451	1.3824	-1.71228
ASUB142	RecoveredPTSD	21.3	F	16	41	1	Physical	14.4	84.9	-0.473128	0.79868	0.904934
ASUB143	RecoveredPTSD	48.2	F	7	7	0	Sexual/Interpersonal	48.2	1.8	-0.316437	0.0877868	0.648906
ASUB144	RecoveredPTSD	56.6	F	13	37	0	Sexual/Interpersonal	54	32.3	0.131779	0.698216	2.68757
ASUB145	RecoveredPTSD	58.5	F	12	43	0	Sexual/Interpersonal	36.7	261.6	1.25142	0.829487	0.337456
ASUB146	RecoveredPTSD	45.7	F	16	26	1	LifeThreatening/Others	36.7	108	-0.265707	-0.613132	2.20557
ASUB147	RecoveredPTSD	45.9	F	5	26	1	LifeThreatening/Others	36.7	110.4	-0.555763	0.276086	0.759528
ASUB148	RecoveredPTSD	19.4	M	4	34	0	Physical	14.7	58.8	1.15634	2.27347	1.79339
ASUB149	RecoveredPTSD	23.8	F	18	41	0	Physical	20.2	43.2	1.28604
ASUB150	RecoveredPTSD	35.1	F	22	22	0	Sexual/Interpersonal	35	1.17	0.585366	-0.865683	0.675648
ASUB151	RecoveredPTSD	20.2	M	13	36	0	Physical	17	38.4	-1.3764	0.0800891	-1.58648
ASUB152	RecoveredPTSD	25.1	F	8	16	0	Sexual/Interpersonal	24.7	5.97	-0.829706	0.867615	-0.29675
ASUB153	RecoveredPTSD	47.8	F	9	34	0	Physical	38.9	106.8	-0.526519	-0.402722	1.1201
ASUB154	RecoveredPTSD	42.1	F	21	33	0	Sexual/Interpersonal	39.1	37.4	-1.36327	-1.2404	-0.0127156
ASUB155	RecoveredPTSD	33.5	F	5	35	0	Sexual/Interpersonal	32.4	14.2	-0.85761	0.648207	-0.19064
ASUB156	RecoveredPTSD	38.2	F	1	33	0	LifeThreatening/Others	38.1	2.13	-3.96089	2.76102	-0.012695
ASUB157	RecoveredPTSD	54.4	F	6	30	0	Physical	52	28.8	-0.371941	1.26269	3.04415
ASUB158	RecoveredPTSD	22.2	F	3	31	0	Sexual/Interpersonal	16	74.4	0.437727	-0.0039379	1.12436
ASUB159	RecoveredPTSD	24.2	F	16	16	0	LifeThreatening/Others	22.8	17.67	0.11089	0.48214	1.04725
ASUB160	RecoveredPTSD	36.2	F	17	36	0	Sexual/Interpersonal	35.6	8.57	-1.40295	0.894562	-0.898431
ASUB161	RecoveredPTSD	39.1	F	14	19	0	Sexual/Interpersonal	34.3	58.8	-0.407086	0.477591	-0.364806
ASUB162	RecoveredPTSD	41.1	F	1	27	0	Sexual/Interpersonal	39	25.2	0.960177	-1.17157	-0.668973
ASUB163	RecoveredPTSD	27.5	F	10	29	0	LifeThreatening/Others	26.3	16.4	-2.54482	1.61223	-0.858916
ASUB164	RecoveredPTSD	18.6	F	13	40	0	LifeThreatening/Others	17.9	8.97	0.0058489	-1.00781	-2.2601
ASUB165	RecoveredPTSD	22.5	F	22	29	0	LifeThreatening/Others	21.8	8.97	-0.217364	0.275038	0.504063
ASUB166	RecoveredPTSD	36.9	F	10	27	0	Sexual/Interpersonal	34.8	25.2	-0.499065	-1.08263	1.48265
ASUB167	RecoveredPTSD	47.5	F	15	15	0	LifeThreatening/Others	47.5	1	1.96846	-0.852027	0.927817
ASUB168	RecoveredPTSD	22.8	M	6	16	0	Physical	14	107.5	0.81574	0.246082	1.44415
ASUB169	RecoveredPTSD	51.6	F	5	28	0	Sexual/Interpersonal	50.1	18	-0.3757	-0.0228539	1.32696
ASUB170	RecoveredPTSD	44.3	F	8	39	0	Sexual/Interpersonal	38.9	64.8	1.46694	-0.324317	2.49401
ASUB171	PersistentPTSD	51.5	F	45	45	0	Sexual/Interpersonal	49.4	27.1	1.49113	-1.74781	0.0093046
ASUB172	PersistentPTSD	38.8	F	37	38	0	Sexual/Interpersonal	38.3	7.7	-0.36657	-1.65681	0.0623633
ASUB173	PersistentPTSD	21.8	F	44	44	1	Sexual/Interpersonal	21.7	1.33	1.3129	-0.0750119	-0.555449
ASUB174	PersistentPTSD	51.6	F	19	33	0	Physical	50.4	15.2	0.250063	-1.55907	2.20269
ASUB175	PersistentPTSD	49.2	F	38	47	0	Physical	48.1	15.2	0.607736	-2.65741	-0.0191516
ASUB176	PersistentPTSD	46.2	F	40	44	0	Sexual/Interpersonal	39.1	87		0.955019	0.628768
ASUB177	PersistentPTSD	44.4	F	23	64	0	Physical	43.3	13.8	-0.924306	-0.585693	0.153182
ASUB178	PersistentPTSD	58	F	37	56	0	Sexual/Interpersonal	57.8	3.23	-0.339737	-1.83029	2.10885
ASUB179	PersistentPTSD	53.6	F	45	45	0	LifeThreatening/Others	53.5	1.73	1.81938	-0.65107	-0.798599
ASUB180	PersistentPTSD	28.5	F	37	39	0	Sexual/Interpersonal	28.4	1.73	-1.13943	-0.263096	-0.621569
ASUB181	PersistentPTSD	35.8	F	50	50	0	Physical	35.7	1.53	5.38368	-3.58212	2.46455
ASUB182	PersistentPTSD	21.2	F	27	35	0	Physical	21	3.37	0.0499761	-0.760988	0.791218
ASUB183	PersistentPTSD	60.9	F	24	46	0	LifeThreatening/Others	58.6	29.1	-0.856956	-0.896158	-0.848703
ASUB184	PersistentPTSD	45.5	F	26	59	0	Sexual/Interpersonal	43.1	29.2	0.0761313	-1.58105	0.341106
ASUB185	PersistentPTSD	23.9	M	20	29	0	LifeThreatening/Others	23.3	8.3	-2.07481	-0.547228	0.912204
ASUB186	PersistentPTSD	42.4	F	39	57	1	LifeThreatening/Others	42.1973	4.6	0.642392	-1.46852	0.0026601
ASUB187	PersistentPTSD	34.7	F	48	64	0	Sexual/Interpersonal	33.3808	17.2667	-0.675831	-1.35165	0.978695
ASUB188	PersistentPTSD	37.3	F	49	66	0	Sexual/Interpersonal	35.8027	18.7667	2.66681	-2.13438	-0.258518
ASUB189	PersistentPTSD	33.9	F	38	52	1	Sexual/Interpersonal	31.9397	24.3333	-1.79017	0.419277	1.82792
ASUB190	PersistentPTSD	55.9	F	41	48	0	Sexual/Interpersonal	48.3479	92.3667	0.935702	-2.36175	-0.598889
ASUB191	PersistentPTSD	56.3	F	35	48	0	Physical	56.2849	1.53	-0.10434	-0.365243	-0.81426
ASUB192	PersistentPTSD	42.3	F	49	67	0	Sexual/Interpersonal	37.0603	64.8667	0.324606	-0.489678	-0.861029
ASUB193	PersistentPTSD	52.1	F	32	54	0	Sexual/Interpersonal	51.8	4.3	1.26162	-1.14622	1.92456
ASUB194	PersistentPTSD	21.9	F	28	46	0	Sexual/Interpersonal	21.7	3.47	-0.792222	-1.52087	2.90299
ASUB195	PersistentPTSD	41.1	F	50	35	0	Sexual/Interpersonal	41	2.57	4.293	-1.43561	-0.0461522
ASUB196	PersistentPTSD	19.4	F	44	64	0	Physical	19.2	2.97	-0.81053	-1.39623	-0.527232
ASUB197	PersistentPTSD	23.6	F	19	33	1	Sexual/Interpersonal	23.5	2.73	1.06284	-0.899736	-2.55453
ASUB198	PersistentPTSD	43.6	F	30	46	0	Sexual/Interpersonal	42.2219	17.2	-0.439126	-0.974636	0.958645
ASUB199	PersistentPTSD	40.4	F	54	58	0	Sexual/Interpersonal	40.2	3.3	0.366331	0.0606646	0.122876
ASUB200	PersistentPTSD	21.5	F	34	48	0	Sexual/Interpersonal	21.2	4.3	-0.774201	-1.8618	1.89215
ASUB201	PersistentPTSD	30.9	F	43	56	0	Sexual/Interpersonal	30.6	4.8	3.7002	-0.941645	-1.44146
ASUB202	PersistentPTSD	59.3	F	60	41	0	Sexual/Interpersonal	58.9	4.8	3.19469	-2.85399	1.82478
ASUB203	PersistentPTSD	28.2	F	21	34	0	Sexual/Interpersonal	27.9	3.97	1.69606	0.225445	0.877067
ASUB204	PersistentPTSD	40	F	26	34	0	Physical	39.8	3.3	-0.667331	-0.658655	-0.511149
ASUB205	PersistentPTSD	64.4	F	28	51	0	Physical	64.2	3.3	0.706472	-0.73007	0.829817
ASUB206	PersistentPTSD	23.4	F	27	34	0	Sexual/Interpersonal	23.3	2.33	-0.254367	0.53717	0.440035
ASUB207	PersistentPTSD	39.5	F	31	51	1	LifeThreatening/Others	37.6	23.7	1.6137	-0.242183	0.396056
ASUB208	PersistentPTSD	60.5	F	35	51	0	Physical	56.3	52.13	1.15056	0.996233	1.23477
ASUB209	PersistentPTSD	39.7	M	28	45	1	Physical	39.6	2.7	1.12788	1.71009	0.968399
ASUB210	PersistentPTSD	56.3	F	29	48	0	Sexual/Interpersonal	50.2	74.9	0.577004	-1.59581	-0.383377
ASUB211	PersistentPTSD	36.3	F	37	16	0	LifeThreatening/Others	36.2	1.87	1.57809	-1.39239	0.598786
ASUB212	PersistentPTSD	40.2	M	19	19	0	LifeThreatening/Others	40.1	1.9	-0.0114887	0.844654	0.855972
ASUB213	PersistentPTSD	29.4	F	23	54	0	Sexual/Interpersonal	25.7	45.6	-1.30617	0.462514	-0.761761
ASUB214	PersistentPTSD	49.4	F	25	64	0	Sexual/Interpersonal	46.9	31.1		-2.19253	-0.133164
ASUB215	PersistentPTSD	56.5	F	36	43	0	Physical	56.4	2.3	-0.823608
ASUB216	PersistentPTSD	24.2	F	29	29	0	Sexual/Interpersonal	24	3.3	2.20647	-0.0281839	0.0340747
ASUB217	PersistentPTSD	38.4	F	27	34	0	Physical	17.1	255.6	-0.793529	-0.437887	1.07916
ASUB218	PersistentPTSD	53.4	F	37	38	0	LifeThreatening/Others	53.2	3.8	2.10251	0.372108	-0.0403529
ASUB219	PersistentPTSD	25.5	F	29	39	0	Sexual/Interpersonal	23.7	22.37	-2.22357	0.0982644	-0.851638
ASUB220	PersistentPTSD	52.1	M	40	40	0	Physical	52.1	1.1	1.9083	-0.0892183	-1.21608
ASUB221	PersistentPTSD	28.8	F	34	34	0	Sexual/Interpersonal	28.7	2.2	0.36907	0.225924	1.78935
ASUB222	PersistentPTSD	63.6	F	38	38	0	Physical	63.5	2.2	0.713665
ASUB223	PersistentPTSD	23.6	F	56	58	0	Sexual/Interpersonal	23.2	6.07	-1.45918	-0.70901	0.850807
ASUB224	PersistentPTSD	56.5	F	46	58	0	Sexual/Interpersonal	54.4	26.9	-0.836271	1.91198	-0.731954
ASUB225	PersistentPTSD	58	F	45	56	0	Sexual/Interpersonal	54.3	45.9	-0.159919	-1.5462	0.868768
ASUB226	PersistentPTSD	43.4	F	45	45	0	Physical	26.9	198	0.494649	0.920517	0.284366
ASUB227	PersistentPTSD	20.2	F	25	25	0	Sexual/Interpersonal	20.1	1.63	-0.111726	0.818596	-0.86749
ASUB228	PersistentPTSD	27.5	F	40	56	1	Sexual/Interpersonal	25.9	20.4	-0.906651	-1.04726	0.35942
ASUB229	PersistentPTSD	50.4	F	47	47	0	Sexual/Interpersonal	50.3	2.8	0.318721	-1.43919	-1.17334
ASUB230	PersistentPTSD	25	F	42	67	0	Sexual/Interpersonal	24.8	2.8	2.1019	-0.771541	0.75607
ASUB231	PersistentPTSD	60	F	25	26	0	Sexual/Interpersonal	58	24	-0.0938209	-1.76928	1.42312
ASUB232	PersistentPTSD	45.3	F	32	32	0	Sexual/Interpersonal	45.2	1.8	0.242192	-1.11525	-0.943244
ASUB233	PersistentPTSD	27.6	F	52	46	0	Sexual/Interpersonal	27.4	3.4	2.0175	-2.5135	0.830685
ASUB234	PersistentPTSD	40	F	47	49	0	Sexual/Interpersonal	39.2	9.9	2.18128	-0.964656	-0.239949
ASUB235	PersistentPTSD	45.1	F	27	40	0	Physical	45	1.57	3.2484	0.148697	-1.26116
ASUB236	PersistentPTSD	58	F	31	43	0	Sexual/Interpersonal	36.7	255.6	-1.37352	2.31643	0.698425
ASUB237	PersistentPTSD	33.9	F	29	29	0	Sexual/Interpersonal	33.1	10.7	1.29235	-0.776288	-0.343346
ASUB238	PersistentPTSD	38.9	M	28	28	0	Physical	38.9	1.13	0.950026	0.822527	1.2557
ASUB239	PersistentPTSD	25.8	F	33	33	0	Sexual/Interpersonal	25.8	1.2	0.313214	0.248571	-1.97047
ASUB240	PersistentPTSD	47.1	F	46	46	0	Sexual/Interpersonal	46.2	12.57	3.33792	-0.478209	2.05637
ASUB241	PersistentPTSD	26.7	F	29	29	0	Sexual/Interpersonal	26.6	1.13	-1.21267	-0.364609	1.1631
ASUB242	PersistentPTSD	43	M	38	38	0	Physical	43	1.7	1.70859	-0.643153	0.930888
ASUB243	PersistentPTSD	32.2	F	48	48	0	Sexual/Interpersonal	18.9	159.6	-0.0902399	0.676777	0.848976
ASUB244	PersistentPTSD	22.1	F	45	45	0	Sexual/Interpersonal	22	2.4	1.03418	-0.739211	2.70674
ASUB245	PersistentPTSD	52.5	F	29	29	0	Sexual/Interpersonal	52.5	1.37	2.48088	0.12526	-0.865465
ASUB246	PersistentPTSD	20.6	F	21	26	0	Sexual/Interpersonal	20.4	3.03	-0.63529	1.05771	-0.355532
ASUB247	PersistentPTSD	53.7	F	29	29	0	Physical	53.2	7.03	-0.748538	-1.02168	2.30576
ASUB248	PersistentPTSD	51	F	33	28	0	Sexual/Interpersonal	50.1	10.8	0.535809	1.27771	3.26985
