# Supplementary material for: Astrocytic gamma-aminobutyric acid dysregulation as a therapeutic target for posttraumatic stress disorder
Source: Signal Transduct Target Ther. 2025 Jul 28;10:240. doi: 10.1038/s41392-025-02317-5 (PMC12301456; doi:10.1038/s41392-025-02317-5)
Supplement: Supplementary file 5 — Raw source data2 [file 41392_2025_2317_MOESM5_ESM.xlsx]

## Sheet: Sheet1
WIDEID	Group	VISIT	AGE	SEX	R_Handedness	TRAUMA_TYPE	AGE_TRAUMA	TIMESinceTRAUMA	CAPS_CURRENT	CAPS_LIFETIME	GABA	CBF_PFC	CBF_LIMBIC
BSUB001	HC	1	43.4	F	0						0.352907	1.4588	-0.391227
BSUB002	HC	1	43.4	F	0						1.01412	-1.15118	-1.19387
BSUB003	HC	1	60.5	F	0						0.509118	0.690716	0.368884
BSUB004	HC	1	54.8	F	0						-0.802925	-0.151596	1.01317
BSUB005	HC	1	26.3	F	1						-1.63923	-1.30021	0.449447
BSUB006	HC	1	37.9	F	0						0.81165	-1.10748	-0.556167
BSUB007	HC	1	57.7	F	1						1.06722	0.732507	0.0628503
BSUB008	HC	1	59.4	F	0						-0.911368	0.571188	0.783524
BSUB009	HC	1	24.5	F	0						0.455558	-0.376383	-0.710982
BSUB010	HC	1	45.3	M	0						-0.0211213	1.65191	0.512948
BSUB011	HC	1	59.8	M	0						-0.474441	0.463214	1.19312
BSUB012	HC	1	59.2	F	0						0.298395	-0.293675	0.736113
BSUB013	HC	1	40.4	F	0							-0.523465	-1.07089
BSUB014	HC	1	25.2	F	0						-1.53658	-0.484083	-0.757528
BSUB015	HC	1	47.5	F	0							1.22804	0.957725
BSUB016	HC	1	54.6	M	0						-0.839259	1.22299	0.198165
BSUB017	HC	1	55.8	F	0						0.0152206	0.594126	2.27637
BSUB018	HC	1	38.4	F	0						1.28209	0.0911015	0.264967
BSUB019	HC	1	51.5	M	0						-1.38549	0.846902	1.86987
BSUB020	HC	1	21.9	F	0						-0.0261652	0.570148	0.585948
BSUB021	HC	1	56.3	F	0						-0.446069	-0.260137	-0.613737
BSUB022	HC	1	41.3	M	0						1.57716	-1.38605	0.467637
BSUB023	HC	1	42.1	M	0						0.0759736	-1.27377	0.190604
BSUB024	HC	1	42.4	F	0						3.36144	-1.00927	2.04416
BSUB025	HC	1	28.1	F	0						0.232334	0.77377	0.182355
BSUB026	HC	1	57.2	F	0						0.776444	2.49225	-0.947941
BSUB027	HC	1	39.8	M	0						-1.14465	0.247114	-0.636955
BSUB028	HC	1	25.8	F	0						-0.580993	-1.07976	0.318265
BSUB029	HC	1	40.4	M	0						0.101193	-0.679015	0.390739
BSUB030	HC	1	35.1	M	0						0.84832	1.28543	0.226016
BSUB031	HC	1	31.3	F	0						1.3401	-0.507692	0.745219
BSUB032	HC	1	35.7	M	0						-0.114433	-0.0214527	-0.234318
BSUB033	HC	1	64.1	M	0						-0.86156	1.71761	0.122888
BSUB034	HC	1	58.3	F	0						0.0879529	-1.50974	-0.413411
BSUB035	HC	1	19.8	M	0						0.631432	1.71549	1.11938
BSUB036	HC	1	22.7	F	0						0.389956	0.758251	2.15279
BSUB037	HC	1	20.6	F	0						0.0658858	0.228449	-0.281351
BSUB038	HC	1	21.2	F	0						-0.144697	-0.22238	-0.650441
BSUB039	HC	1	21.8	F	0						-0.638998	1.2942	0.616458
BSUB040	HC	1	32.1	F	0						-0.840754	0.607627	0.423473
BSUB041	HC	1	32.3	F	0						0.766987	0.17744	-0.967452
BSUB042	HC	1	19.8	F	0						-0.128304	-1.47343	-1.73
BSUB043	HC	1	53.7	M	0						0.0034677	0.683511	0.237565
BSUB044	HC	1	47.6	M	0						-1.46746	-1.75414	-1.77033
BSUB045	HC	1	23	F	0						-0.916412	-0.594389	0.900688
BSUB046	HC	1	50.4	M	0						-0.35654	0.998566	0.724201
BSUB047	HC	1	46.9	F	0						-0.106237	-1.79121	-1.35945
BSUB048	HC	1	26.9	F	0						1.90817	-1.47215	-1.53491
BSUB049	HC	1	27.1	F	0						0.790945	-0.943824	-1.12022
BSUB050	HC	1	53.6	M	0						0.637737	-0.0916011	0.692471
BSUB051	HC	1	54.1	M	0						-0.917042	-0.145097	-0.09573
BSUB052	HC	1	49.9	F	0						1.12258	-1.05382	-0.452338
BSUB053	HC	1	53.5	F	0						1.00594	-0.0335026	-1.34723
BSUB054	HC	1	55.1	M	0						-1.77703	-0.0248179	-0.969939
BSUB055	HC	1	27.1	M	0						-2.32952	0.152519	-1.00485
BSUB056	HC	1	50.2	F	0						0.364736	-0.486402	-0.0455887
BSUB057	HC	1	33.7	M	0						0.274577	1.09306	1.41511
BSUB058	HC	1	36.9	M	0						-0.692589	0.515981	0.131759
BSUB059	HC	1	29.3	F	0						-0.401935	-0.814293	-2.25018
BSUB060	HC	1	45.1	F	0						-0.433459	-0.433057	-0.922715
BSUB061	HC	1	58.1	F	0						-0.234226	-0.413883	-0.345098
BSUB062	TR	1	52.2	F	0	Sexual/Interpersonal	51.3836	11.1333	7	24	-0.981555	0.267103	-0.466406
BSUB063	TR	1	55.5	M	0	LifeThreatening/Others	54.463	14.2	7	43	-2.05833	0.398728	7.28139
BSUB064	TR	1	30.7	F	0	Physical	29.9	1.9	11	18		-1.31754	2.22596
BSUB065	TR	1	46.3	F	0	LifeThreatening/Others	45.4411	11.1667	31	33		-0.518126	3.35401
BSUB066	TR	1	25.2	F	0	Sexual/Interpersonal	24	7.73333	23	40	0.602808	-0.904143	1.4094
BSUB067	TR	1	34.1	F	0	LifeThreatening/Others	32	26.6	43	56		-0.612029	0.843345
BSUB068	TR	1	53.1	M	0	Physical	53.1151	0.9	30	30	-0.156808	-0.392949	0.429681
BSUB069	TR	1	43.7	F	0	Sexual/Interpersonal	42	11.6	22	39	-0.059581	-1.82895	1.29013
BSUB070	TR	1	32.7	F	0	Sexual/Interpersonal	32.3	4.8	11	29	1.29234	-0.635489	4.2821
BSUB071	TR	1	33.3	F	0	LifeThreatening/Others	32	6.73333	40	47	0.114332	-0.696365	1.40754
BSUB072	TR	1	61.6	F	0	LifeThreatening/Others	61.1507	6.73333	49	49	0.87678	-1.11507	0.44413
BSUB073	TR	1	58.8	F	0	LifeThreatening/Others	57	3.83333	38	46	1.57779	-0.54213	-0.427519
BSUB074	TR	1	64	M	0	LifeThreatening/Others	64	3.83333	23	37	-0.143357	-2.44143	-0.33332
BSUB075	TR	1	53.8	F	0	Sexual/Interpersonal	48	44.6	33	48	-0.573075	-1.20107	1.02324
BSUB076	TR	1	37.7	M	0	LifeThreatening/Others	36	17.3	39	43	1.75533	0.305713	-2.83924
BSUB077	TR	1	55.3	M	0	Physical	55	2.53333	12	38	-0.0746874	1.61606	4.287
BSUB078	TR	1	23.5	F	0	LifeThreatening/Others	23.22	3.63333	28	42	0.431488	-0.577045	0.86203
BSUB079	TR	1	33.1	F	0	Sexual/Interpersonal	30.8712	28.4333	31	45	3.03032	-1.56138	2.08131
BSUB080	TR	1	45.9	M	0	LifeThreatening/Others	44.6795	15.33	23	24	0.342039	-1.32833	1.68963
BSUB081	TR	1	25	M	0	Physical	25	3.2	39	48	0.417697	-1.33303	1.8506
BSUB082	TR	1	32.9	M	0	LifeThreatening/Others	32	2.3	32	44	-1.79993	2.02694	-0.911968
BSUB083	TR	1	24.6	F	0	Physical	24	1.86667	19	19	0.990179	-1.4663	2.1113
BSUB084	TR	1	27.1	F	0	Sexual/Interpersonal	25.726	17.6	34	54	1.71002	-0.825537	4.50998
BSUB085	TR	1	50.3	F	0	Sexual/Interpersonal	50.2	1.83333	40	48	2.11425	-0.183617	1.37503
BSUB086	TR	1	53.8	M	0	Physical	53.6356	2.93333	34	46	-0.140914	-1.23824	0.226446
BSUB087	TR	1	35.6	M	0	Physical	34.9288	8.66667	29	41	0.241161	-0.315622	1.83477
BSUB088	TR	1	38.5	M	0	Sexual/Interpersonal	37.8219	8.76667	37	42	1.95356	-2.33364	-0.170787
BSUB089	TR	1	51.4	F	0	Sexual/Interpersonal	51.2	2.73	15	27	1.30038	0.713023	-0.709764
BSUB090	TR	1	51.3	F	0	LifeThreatening/Others	51.1	3.56667	39	53	1.36973	-1.51261	1.68066
BSUB091	TR	1	21.5	F	0	Sexual/Interpersonal	21.3	3.56667	32	52	-1.156	-1.77535	-0.415707
BSUB092	TR	1	30.5	F	1	Sexual/Interpersonal	30.2	4.1	38	53	1.44854	-0.909038	-0.709525
BSUB093	TR	1	48.1	F	0	Physical	48.0685	1.93333	47	47	-0.219094	-0.693702	1.81787
BSUB094	TR	1	33.9	F	0	LifeThreatening/Others	33.7233	3.46667	49	50	2.19441	0.41639	2.76022
BSUB095	TR	1	49.9	F	0	Sexual/Interpersonal	49.18	9.83333	40	61	5.29451	-1.92974	-0.814996
BSUB096	TR	1	41.2	M	0	Physical	40.6	9	23	35	1.92519	-0.782388	1.24546
BSUB097	TR	1	28.6	F	0	Sexual/Interpersonal	27.6	11.5667	24	57	0.972525	-1.54169	1.64336
BSUB098	TR	1	43.3	F	0	Physical	43.3	1.23333	45	64	-0.255662	1.00944	-0.549967
BSUB099	TR	1	50.4	M	0	Physical	49.3233	13.9667	22	40	0.118216	0.120498	-1.08419
BSUB100	TR	1	19.2	F	0	Physical	19.1151	1.7	10	15	1.69065	-1.95345	-1.38984
BSUB101	TR	1	30.7	F	0	LifeThreatening/Others	30	9.43333	23	42	0.228551	-1.48076	1.96953
BSUB102	TR	1	38	M	0	Physical	37.7397	4.56667	11	27	0.108759	1.31148	1.20144
BSUB103	TR	1	41.5	F	0	Sexual/Interpersonal	41.337	3.3	45	70	0.57658	0.714237	-2.6445
BSUB104	TR	1	22.1	F	0	Sexual/Interpersonal	21.4521	8.33333	18	32	0.238009	-0.722774	0.17774
BSUB105	TR	1	27.3	M	0	Physical	26.6	9.47	8	29	0.363475	0.137405	-0.913605
BSUB106	TR	1	47	F	0	Sexual/Interpersonal	46.3534	8.8	30	49	0.36978
BSUB107	TR	1	19.5	F	0	Sexual/Interpersonal	19.44	1.83333	16	23	0.841384	-0.0682992	-4.14044
BSUB108	TR	1	37.4	F	0	Sexual/Interpersonal	33.1	51.6	38	40	3.66344	-3.22512	1.39787
BSUB109	TR	1	44.7	F	1	Physical	44.1	8.26667	25	42	2.31924	0.477773	-1.82072
BSUB110	TR	1	22	F	1	Sexual/Interpersonal	21.8795	2.7	25	44	-0.513531	-0.0174515	1.06199
BSUB111	TR	1	49.4	F	0	Sexual/Interpersonal	49.3562	1.86667	27	27	0.772661	-0.71313	0.712102
BSUB112	TR	1	25.2	F	0	Sexual/Interpersonal	25.137	1.56667	12	15	0.359062	0.473009	1.12057
BSUB113	TR	1	22	F	0	Sexual/Interpersonal	21.2	11.0667	1	3	0.9782	-0.906668	-1.06934
BSUB114	TR	1	55.4	F	0	Sexual/Interpersonal	51	52.8	6	33	0.130195	-1.12493	0.182737
BSUB115	TR	1	47.8	F	0	Sexual/Interpersonal	46.9	12.6333	32	64	0.830666	-1.64194	2.13411
BSUB116	TR	1	52.9	F	0	LifeThreatening/Others	49.0712	45.95	38	38	-0.463092	0.0544893	0.898512
BSUB117	TR	1	53.3	F	0	LifeThreatening/Others	52.4	12.4	5	10	-0.992701	-0.915769	-0.786064
BSUB118	TR	1	54.4	F	1	Sexual/Interpersonal	48.1	75.6	20	44	1.60553	-0.454011	0.784505
BSUB119	TR	1	19.7	M	0	LifeThreatening/Others	19.4	4.36667	7	14	0.315559	2.09934	-0.267004
BSUB120	TR	1	46.9	F	0	Sexual/Interpersonal	45.1	21.6	11	39	0.225399	0.949395	1.11412
BSUB121	TR	1	46.3	F	0	Physical	44.6	22.3333	8	24	1.95861	0.0553335	3.03885
BSUB122	TR	1	60.7	F	0	Physical	59.9836	9.23333	18	32	-0.896867	0.198348	0.337848
BSUB123	TR	1	23.4	M	0	LifeThreatening/Others	23.3	1.73	29	29	0.780227	-0.941337	-0.550541
BSUB124	TR	1	25.4	F	0	Sexual/Interpersonal	25.263	2.76667	32	44	1.39495	-0.214471	-0.938759
BSUB125	TR	1	45.7	F	0	Sexual/Interpersonal	40.7	61.9	43	52	1.32749	-1.83434	-0.87561
BSUB126	TR	1	58.5	F	0	Sexual/Interpersonal	58.4	2.57	31	43	0.911999	-0.435254	1.68413
BSUB062	TR	2	53.8	F	0	Sexual/Interpersonal	51.3836	30.2667	4	24	-0.310515	-0.256715	-0.778771
BSUB063	TR	2	56.4	M	0	LifeThreatening/Others	54.463	23.8	13	43	-1.6358	-0.26422	3.41906
BSUB064	TR	2	32.5	F	0	Physical	29.9	32.1	3	18	2.02102	-1.065	0.352027
BSUB065	TR	2	47.9	F	0	LifeThreatening/Others	45.4411	29.9	25	33	1.0898	-0.691389	1.10125
BSUB066	TR	2	25.5	F	0	Sexual/Interpersonal	24	11.1	30	40	0.453434	-1.03037	-0.578955
BSUB067	TR	2	35.6	F	0	LifeThreatening/Others	32	44.8667	25	56	0.0835394	0.0484528	2.94991
BSUB068	TR	2	53.4	M	0	Physical	53.1151	3.93333	30	30	-0.260167	-0.689355	-0.320283
BSUB069	TR	2	45	F	0	Sexual/Interpersonal	42	27.6333	2	39		-0.867647	-0.753712
BSUB070	TR	2	33.8	F	0	Sexual/Interpersonal	32.3	18.1	9	29	1.38108	-1.14686	2.68605
BSUB071	TR	2	33.5	F	0	LifeThreatening/Others	32	9.83333	41	47	-0.0867223	0.243949	0.889759
BSUB072	TR	2	61.9	F	0	LifeThreatening/Others	61.1507	9.83333	42	49	-0.45131	-0.0751873	1.5146
BSUB073	TR	2	59.9	F	0	LifeThreatening/Others	57	16.5333	33	46		0.28368	-1.42349
BSUB074	TR	2	65	M	0	LifeThreatening/Others	64	16.5333	19	37	-2.55524	-1.40366	-0.480123
BSUB075	TR	2	54.8	F	0	Sexual/Interpersonal	48	56.9333	29	48	1.94221	-1.95656	-0.267722
BSUB076	TR	2	39.4	M	0	LifeThreatening/Others	36	37.2	30	43	1.32686	0.399958	-1.8897
BSUB077	TR	2	56.3	M	0	Physical	55	14.2333	18	38	0.782118	2.53389	0.770493
BSUB078	TR	2	24.5	F	0	LifeThreatening/Others	23.22	15.8333	20	43	0.226029	-1.79573	-1.46466
BSUB079	TR	2	33.9	F	0	Sexual/Interpersonal	30.8712	37.5667	30	45	0.967481	-1.98596	2.24934
BSUB080	TR	2	46.7	M	0	LifeThreatening/Others	44.6795	25.17	10	24	-2.24277	0.21441	2.25419
BSUB081	TR	2	26	M	0	Physical	25	15.2333	41	48	0.955361	-0.0647207	1.17876
BSUB082	TR	2	33.9	M	0	LifeThreatening/Others	32	14.1667	6	44	-1.1043	2.01157	-2.05217
BSUB083	TR	2	25.6	F	0	Physical	24	14.1667	0	19		-1.15613	1.20206
BSUB084	TR	2	28.2	F	0	Sexual/Interpersonal	25.726	30.5	29	54	0.874169	-0.536452	2.07943
BSUB085	TR	2	51	F	0	Sexual/Interpersonal	50.2	13.4667	12	48	-0.0242737	-0.448981	0.69986
BSUB086	TR	2	54.3	M	0	Physical	53.6356	6.43333	28	46	0.388304	-0.233529	0.0328932
BSUB087	TR	2	36.1	M	0	Physical	34.9288	14.9667	29	41	2.30663	-0.182114	1.04069
BSUB088	TR	2	38.9	M	0	Sexual/Interpersonal	37.8219	13.9333	13	42	1.2222	-2.40911	-1.23093
BSUB089	TR	2	51.6	F	0	Sexual/Interpersonal	51.2	6.06667	0	27	0.73294	1.29809	-0.564816
BSUB090	TR	2	51.6	F	0	LifeThreatening/Others	51.1	6.36667	41	53	-0.405087	-1.88648	0.460607
BSUB091	TR	2	21.8	F	0	Sexual/Interpersonal	21.3	6.36667	38	52	-1.46304	-1.72688	0.0680841
BSUB092	TR	2	31.1	F	1	Sexual/Interpersonal	30.2	11.5333	12	53	0.191353	0.0036878	1.07734
BSUB093	TR	2	48.7	F	0	Physical	48.0685	8.2	39	47	0.534337	-0.936318	1.99904
BSUB094	TR	2	34.9	F	0	LifeThreatening/Others	33.7233	15.6	47	50	0.726005	-0.217072	-0.285703
BSUB095	TR	2	50.3	F	0	Sexual/Interpersonal	49.18	15.2	35	61	-0.312406	-2.01145	-0.107805
BSUB096	TR	2	42	M	0	Physical	40.6	17.8	1	35	0.668	-1.17397	0.176281
BSUB097	TR	2	29	F	0	Sexual/Interpersonal	27.6	17.1	17	57	0.0589505	-2.42464	1.14367
BSUB098	TR	2	43.8	F	0	Physical	43.3	7.23	23	64	-0.515423	1.51166	0.281155
BSUB099	TR	2	50.9	M	0	Physical	49.3233	19.7667	8	40	-0.959285	0.785149	1.86552
BSUB100	TR	2	19.7	F	0	Physical	19.1151	8	0	15	1.77829	-2.32187	-1.09853
BSUB101	TR	2	30.9	F	0	LifeThreatening/Others	30	11.8	9	42	0.358432	-1.29506	1.41958
BSUB102	TR	2	38.6	M	0	Physical	37.7397	11.8	3	27	-0.401305	0.724518	1.14494
BSUB103	TR	2	42	F	0	Sexual/Interpersonal	41.337	9.56667	9	70	-0.181265	-0.001227	-0.604221
BSUB104	TR	2	22.7	F	0	Sexual/Interpersonal	21.4521	15.67	5	32	-0.156676	0.0957618	-0.350382
BSUB105	TR	2	27.4	M	0	Physical	26.6	11.3	8	29	-1.54501	0.549483	-1.92719
BSUB106	TR	2	47.8	F	0	Sexual/Interpersonal	46.3534	18.6	28	49	0.0873224
BSUB107	TR	2	19.8	F	0	Sexual/Interpersonal	19.44	5.33333	15	23	1.19761	-0.546339	-1.92298
BSUB108	TR	2	38.2	F	0	Sexual/Interpersonal	33.1	61.2	10	40	-0.306101	-2.2293	0.608735
BSUB109	TR	2	44.8	F	1	Physical	44.1	10.2	2	42	-0.249357	0.2286	0.200479
BSUB110	TR	2	22.3	F	1	Sexual/Interpersonal	21.8795	6	19	44	-0.40824	1.83106	1.07053
BSUB111	TR	2	49.8	F	0	Sexual/Interpersonal	49.3562	6.16667	21	27	1.21337	0.570171	-0.825254
BSUB112	TR	2	25.6	F	0	Sexual/Interpersonal	25.137	5.87	16	16	0.64215	1.45204	1.38161
BSUB113	TR	2	22.3	F	0	Sexual/Interpersonal	21.2	13.9667	0	3	3.70316	-0.545357	-0.388759
BSUB114	TR	2	56.1	F	0	Sexual/Interpersonal	51	61.2	0	33	-0.233595	-1.7002	-0.747137
BSUB115	TR	2	48.2	F	0	Sexual/Interpersonal	46.9	16.7	56	64	-0.504074	-1.02822	1.06857
BSUB116	TR	2	53.1	F	0	LifeThreatening/Others	49.0712	48.35	30	38	-0.502813	-0.208804	1.27824
BSUB117	TR	2	53.6	F	0	LifeThreatening/Others	52.4	15.4	10	10	-0.267011	-0.686451	0.229029
BSUB118	TR	2	54.8	F	1	Sexual/Interpersonal	48.1	80.4	9	44	1.04377	-0.257813	0.608639
BSUB119	TR	2	20.1	M	0	LifeThreatening/Others	19.4	9.47	3	14	0.426524	1.51843	1.49026
BSUB120	TR	2	47.5	F	0	Sexual/Interpersonal	45.1	28.8	5	39	-0.0942577	1.33174	0.237326
BSUB121	TR	2	46.7	F	0	Physical	44.6	26.3	24	24	2.17991	-0.328979	3.5791
BSUB122	TR	2	61	F	0	Physical	59.9836	13	14	32	-0.372933	-0.289048	0.190484
BSUB123	TR	2	23.6	M	0	LifeThreatening/Others	23.3	4.53	12	29	-0.0879529	0.0493085	-0.521943
BSUB124	TR	2	25.7	F	0	Sexual/Interpersonal	25.263	6.23333	21	44	0.879213	0.774175	-0.653406
BSUB125	TR	2	45.9	F	0	Sexual/Interpersonal	40.7	65.1	31	52	3.3709	-1.66321	1.14561
BSUB126	TR	2	58.8	F	0	Sexual/Interpersonal	58.4	5.57	16	43	-1.25057	-0.549415	0.835913
