# Supplementary material for: Astrocytic gamma-aminobutyric acid dysregulation as a therapeutic target for posttraumatic stress disorder
Source: Signal Transduct Target Ther. 2025 Jul 28;10:240. doi: 10.1038/s41392-025-02317-5 (PMC12301456; doi:10.1038/s41392-025-02317-5)
Supplement: Supplementary file 6 — Raw source data3 [file 41392_2025_2317_MOESM6_ESM.xlsx]

## Sheet: 4c
Control	PTSD		Table Analyzed
0.439639	4.14543
0.856518	4.67911		Column B	PTSD
0.626516	4.46378		vs.	vs.
0.399209	3.92112		Column A	Control
1.46447	3.80881
1.00207	3.81869		Unpaired t test with Welch's correction
0.804408	3.61415		P value	<0.0001
0.501932	3.7573		P value summary	****
0.710371	3.90794		Significantly different (P < 0.05)?	Yes
0.580096	3.70339		One- or two-tailed P value?	Two-tailed
0.696595	3.65428		Welch-corrected t, df	t=31.58, df=57.81
1.43602	3.42997
1.23446	3.63092		How big is the difference?
0.939774	4.08164		Mean of column A	1
1.33868	3.61355		Mean of column B	3.932
0.752598	3.74053		Difference between means (B - A) ± SEM	2.932 ± 0.09283
0.957444	3.71567		95% confidence interval	2.746 to 3.117
0.990986	4.18167		R squared (eta squared)	0.9452
1.06017	3.54886
0.857716	3.65997		F test to compare variances
1.4429	3.80851		F, DFn, Dfd	1.121, 29, 29
1.45758	4.69648		P value	0.7602
1.73011	4.1056		P value summary	ns
0.891558	4.64976		Significantly different (P < 0.05)?	No
1.31772	4.59645
1.44979	3.80791		Data analyzed
0.784942	4.17208		Sample size, column A	30
1.08712	3.68932		Sample size, column B	30
0.908329	3.44883
1.28029	3.89536
				Control	PTSD
			Number of values	30	30
			Minimum	0.3992	3.43
			25% Percentile	0.742	3.659
			Median	0.9486	3.809
			75% Percentile	1.323	4.152
			Maximum	1.73	4.696
			Mean	1	3.932
			Std. Deviation	0.3491	0.3696
			Std. Error of Mean	0.06374	0.06749
			Lower 95% CI	0.8696	3.794
			Upper 95% CI	1.13	4.07

## Sheet: 4f
Control	PTSD		Table Analyzed
1.2505	1.62486
1.23163	1.87884		Column B	PTSD
0.932736	1.795		vs.	vs.
0.952956	1.99144		Column A	Control
0.796696	1.89364
0.653803	1.86666		Unpaired t test with Welch's correction
1.20507	1.77359		P value	<0.0001
1.20744	1.65887		P value summary	****
0.954817	1.58629		Significantly different (P < 0.05)?	Yes
0.785359	1.83611		One- or two-tailed P value?	Two-tailed
0.888997	1.83282		Welch-corrected t, df	t=15.47, df=45.34
0.820638	1.70634
0.718439	1.71598		How big is the difference?
0.983751	1.44906		Mean of column A	1
0.905917	1.56911		Mean of column B	1.781
0.543567	1.74847		Difference between means (B - A) ± SEM	0.7808 ± 0.05047
0.759302	1.84804		95% confidence interval	0.6792 to 0.8824
0.751772	1.8796		R squared (eta squared)	0.8407
1.2324	1.74212
0.885951	2.02884		F test to compare variances
1.04272	1.81733		F, DFn, Dfd	3.241, 29, 29
0.908963	1.81843		P value	0.0022
1.62579	1.86403		P value summary	**
1.48104	1.80532		Significantly different (P < 0.05)?	Yes
1.11911	1.86243
1.10989	1.88002		Model comparison	SS	DF	Probability it is correct
0.852364	1.91556		Null H. Population means identical	11.36	59	0%
1.16488	1.50431		Alternative H: Distinct population means	2.216	58	100%
1.03781	1.78138		Ratio of probabilities			0
1.19568	1.74923		Difference in AICc			95.85
			Data analyzed
			Sample size, column A	30
			Sample size, column B	30
				Control	PTSD
			Number of values	30	30
			Minimum	0.5436	1.449
			25% Percentile	0.8147	1.714
			Median	0.9539	1.811
			75% Percentile	1.198	1.87
			Maximum	1.626	2.029
			Mean	1	1.781
			Std. Deviation	0.2416	0.1342
			Std. Error of Mean	0.04412	0.02451
			Lower 95% CI	0.9098	1.731
			Upper 95% CI	1.09	1.831

## Sheet: 4i
Control	PTSD		Table Analyzed
1.48323	0.606489
1.49747	0.584713		Column B	PTSD
1.21	0.578291		vs.	vs.
1.00563	0.555212		Column A	Control
1.17287	0.564611
1.05552	0.560702		Unpaired t test with Welch's correction
0.821743	0.536692		P value	<0.0001
0.790567	0.534273		P value summary	****
0.875626	0.576709		Significantly different (P < 0.05)?	Yes
0.848452	0.546278		One- or two-tailed P value?	Two-tailed
1.27887	0.582386		Welch-corrected t, df	t=31.58, df=57.81
1.21782	0.522733
1.24857	0.494442		How big is the difference?
1.01587	0.50896		Mean of column A	1
1.00126	0.538926		Mean of column B	3.932
0.993909	0.536599		Difference between means (B - A) ± SEM	2.932 ± 0.09283
1.42795	0.559958		95% confidence interval	2.746 to 3.117
0.845846	0.596159		R squared (eta squared)	0.9452
0.799036	0.528317
0.795686	0.531015		F test to compare variances
1.04379	0.528875		F, DFn, Dfd	1.121, 29, 29
0.943748	0.514729		P value	0.7602
0.879256	0.525525		P value summary	ns
0.851802	0.587784		Significantly different (P < 0.05)?	No
0.855339	0.592251
0.796895	0.545719		Data analyzed
0.83775	0.559958		Sample size, column A	30
0.73929	0.561168		Sample size, column B	30
0.942073	0.582944
0.72412	0.544137			Control	PTSD
			Number of values	30	30
			Minimum	0.3992	3.43
			25% Percentile	0.742	3.659
			Median	0.9486	3.809
			75% Percentile	1.323	4.152
			Maximum	1.73	4.696
			Mean	1	3.932
			Std. Deviation	0.3491	0.3696
			Std. Error of Mean	0.06374	0.06749
			Lower 95% CI	0.8696	3.794
			Upper 95% CI	1.13	4.07

## Sheet: 4j
Control	PTSD		Table Analyzed
0.531823	5.24425
0.289903	2.89703		Column B	PTSD
0.385871	2.18327		vs.	vs.
0.907697	7.16761		Column A	Control
0.679773	3.96068
1.00766	2.23725		Unpaired t test with Welch's correction
1.02966	1.7954		P value	<0.0001
0.699767	1.91736		P value summary	****
0.757747	3.76075		Significantly different (P < 0.05)?	Yes
1.71343	3.71276		One- or two-tailed P value?	Two-tailed
0.573809	3.63079		Welch-corrected t, df	t=10.74, df=36.49
1.10963	2.59713
1.03166	2.50716		How big is the difference?
1.48351	3.04698		Mean of column A	1
2.14728	2.88304		Mean of column B	3.291
0.363879	3.77274		Difference between means (B - A) ± SEM	2.291 ± 0.2133
0.847717	2.73509		95% confidence interval	1.858 to 2.723
1.51749	2.75908		R squared (eta squared)	0.7596
1.02966	3.80473
1.43152	2.90503		F test to compare variances
0.971676	2.1053		F, DFn, Dfd	7.608, 29, 29
0.935688	3.54282		P value	<0.0001
1.14362	2.87504		P value summary	****
1.1996	2.65112		Significantly different (P < 0.05)?	Yes
1.07964	3.8967
1.03366	2.97701		Data analyzed
0.997667	4.44452		Sample size, column A	30
1.12163	2.47717		Sample size, column B	30
0.903699	4.38454
1.07364	3.85072			Control	PTSD
			Number of values	30	30
			Minimum	0.2899	1.795
			25% Percentile	0.7433	2.575
			Median	1.019	2.941
			75% Percentile	1.127	3.816
			Maximum	2.147	7.168
			Mean	1	3.291
			Std. Deviation	0.3983	1.099
			Std. Error of Mean	0.07272	0.2006
			Lower 95% CI	0.8513	2.881
			Upper 95% CI	1.149	3.701

## Sheet: 4k
Control	PTSD		Table Analyzed
1.28577	3.7422
1.39743	2.58472		Column B	PTSD
1.38079	3.62777		vs.	vs.
1.0909	2.15752		Column A	Control
0.84678	2.74978
1.12627	2.09649		Unpaired t test with Welch's correction
0.836377	1.83434		P value	<0.0001
1.326	1.44944		P value summary	****
1.25387	1.25665		Significantly different (P < 0.05)?	Yes
0.755236	2.00287		One- or two-tailed P value?	Two-tailed
1.16441	2.11314		Welch-corrected t, df	t=8.476, df=35.64
1.36483	1.77262
0.954274	1.80105		How big is the difference?
0.769106	1.19839		Mean of column A	1
1.05761	2.09164		Mean of column B	2.009
0.897406	2.01327		Difference between means (B - A) ± SEM	1.009 ± 0.1190
0.855795	1.51671		95% confidence interval	0.7671 to 1.250
0.871746	1.91479		R squared (eta squared)	0.6684
0.816265	1.72754
0.654677	2.05904		F test to compare variances
0.954968	1.50007		F, DFn, Dfd	8.613, 29, 29
1.12765	2.63188		P value	<0.0001
1.0049	1.74419		P value summary	****
1.03611	1.35374		Significantly different (P < 0.05)?	Yes
0.893939	2.69361
0.944565	1.45222		Data analyzed
0.752462	2.06251		Sample size, column A	30
0.750381	1.3364		Sample size, column B	30
0.917518	1.69148
0.91197	2.07985			Control	PTSD
			Number of values	30	30
			Minimum	0.6547	1.198
			25% Percentile	0.8442	1.513
			Median	0.9494	1.959
			75% Percentile	1.137	2.124
			Maximum	1.397	3.742
			Mean	1	2.009
			Std. Deviation	0.2102	0.6169
			Std. Error of Mean	0.03838	0.1126
			Lower 95% CI	0.9215	1.778
			Upper 95% CI	1.078	2.239

## Sheet: 4n
Control	PTSD		Table Analyzed
29	34
25	40		Column B	PTSD
24	45		vs.	vs.
25	51		Column A	Control
23	44
18	32		Unpaired t test with Welch's correction
27	37		P value	<0.0001
25	47		P value summary	****
26	44		Significantly different (P < 0.05)?	Yes
29	47		One- or two-tailed P value?	Two-tailed
21	50		Welch-corrected t, df	t=12.68, df=35.56
20	45
30	48		How big is the difference?
31	51		Mean of column A	24.1
19	42		Mean of column B	44.3
19	52		Difference between means (B - A) ± SEM	20.20 ± 1.593
16	50		95% confidence interval	16.97 to 23.43
22	39		R squared (eta squared)	0.8189
24	45
29	43		F test to compare variances
			F, DFn, Dfd	1.709, 19, 19
			P value	0.2516
			P value summary	ns
			Significantly different (P < 0.05)?	No
			Data analyzed
			Sample size, column A	20
			Sample size, column B	20
				Control	PTSD
			Number of values	20	20
			Minimum	16	32
			25% Percentile	20.25	40.5
			Median	24.5	45
			75% Percentile	28.5	49.5
			Maximum	31	52
			Mean	24.1	44.3
			Std. Deviation	4.327	5.658
			Std. Error of Mean	0.9676	1.265
			Lower 95% CI	22.07	41.65
			Upper 95% CI	26.13	46.95
