# Supplementary material for: Astrocytic gamma-aminobutyric acid dysregulation as a therapeutic target for posttraumatic stress disorder
Source: Signal Transduct Target Ther. 2025 Jul 28;10:240. doi: 10.1038/s41392-025-02317-5 (PMC12301456; doi:10.1038/s41392-025-02317-5)
Supplement: Supplementary file 7 — Raw source data4 [file 41392_2025_2317_MOESM7_ESM.xlsx]

## Sheet: 5b
Control	PTSD		Table Analyzed
3.39017	26.815
1.07004	34.9483		Column B	PTSD
11.2617	89.5533		vs.	vs.
2.11323	16.1083		Column A	Control
13.9417	76.7083
7.8834	22.8967		Unpaired t test
12.55	31.7957		P value	0.002
	56.6343		P value summary	**
	27.6043		Significantly different (P < 0.05)?	Yes
	14.55		One- or two-tailed P value?	Two-tailed
	31.8443		t, df	t=3.448, df=22
	27.9507
	16.2647		How big is the difference?
	26.408		Mean of column A	7.459
	31.321		Mean of column B	34.96
	28.7517		Difference between means (B - A) ± SEM	27.51 ± 7.978
	34.2407		95% confidence interval	10.96 to 44.05
			R squared (eta squared)	0.3508
			F test to compare variances
			F, DFn, Dfd	15.07, 16, 6
			P value	0.003
			P value summary	**
			Significantly different (P < 0.05)?	Yes
			Data analyzed
			Sample size, column A	7
			Sample size, column B	17
				Control	PTSD
			Number of values	7	17
			Minimum	1.07	14.55
			25% Percentile	2.113	24.65
			Median	7.883	28.75
			75% Percentile	12.55	34.59
			Maximum	13.94	89.55
			Mean	7.459	34.96
			Std. Deviation	5.3	20.58
			Std. Error of Mean	2.003	4.991
			Lower 95% CI	2.557	24.38
			Upper 95% CI	12.36	45.54

## Sheet: 5c
Control	PTSD		Table Analyzed
62.39	60.09
70.76	63.54		Column B	PTSD
70.94	51.82		vs.	vs.
79.79	58.69		Column A	Control
66.11	48.35
68.28	52.17		Unpaired t test
61.2	48.76		P value	0.02
78.93	81.4		P value summary	*
59.74	70.87		Significantly different (P < 0.05)?	Yes
61.71	60.34		One- or two-tailed P value?	Two-tailed
72.75	52.79		t, df	t=2.583, df=26
63.57	58.2
65.75	63.9		How big is the difference?
53.42	32.07		Mean of column A	66.81
			Mean of column B	57.36
			Difference between means (B - A) ± SEM	-9.454 ± 3.660
			95% confidence interval	-16.98 to -1.931
			R squared (eta squared)	0.2042
			F test to compare variances
			F, DFn, Dfd	2.463, 13, 13
			P value	0.12
			P value summary	ns
			Significantly different (P < 0.05)?	No
			Data analyzed
			Sample size, column A	14
			Sample size, column B	14
				Control	PTSD
			Number of values	14	14
			Minimum	53.42	32.07
			25% Percentile	61.58	51.06
			Median	65.93	58.45
			75% Percentile	71.39	63.63
			Maximum	79.79	81.4
			Mean	66.81	57.36
			Std. Deviation	7.358	11.55
			Std. Error of Mean	1.967	3.086
			Lower 95% CI	62.56	50.69
			Upper 95% CI	71.06	64.02

## Sheet: 5f
Control	PTSD		Table Analyzed
98.649	229.738
95.364	205.376		Column B	PTSD
80.5228	145.632		vs.	vs.
149.864	141.431		Column A	Control
83.1485	240.95
135.223	242.402		Unpaired t test
113.268	238.746		P value	<0.001
129.519	221.434		P value summary	***
146.25	241.655		Significantly different (P < 0.05)?	Yes
174.702	240.494		One- or two-tailed P value?	Two-tailed
157.061	149.135		t, df	t=8.571, df=93
148.217	230.978
117.714	146.614		How big is the difference?
113.98	187.962		Mean of column A	122.7
168.198	246.283		Mean of column B	199.7
194.298	253.406		Difference between means (B - A) ± SEM	77.06 ± 8.990
186.39	162.777		95% confidence interval	59.20 to 94.91
158.383	211.962		R squared (eta squared)	0.4413
126.466	243.656
95.818	249.668		F test to compare variances
125.18	240.7		F, DFn, Dfd	1.004, 49, 44
192.656	252.292		P value	>0.99
148.468	232.512		P value summary	ns
126.115	241.918		Significantly different (P < 0.05)?	No
129.757	201.202
144.327	229.642		Data analyzed
92.2777	263.44		Sample size, column A	50
129.399	197.658		Sample size, column B	45
139.188	232.824
77.6794	242.826			Control	PTSD
210.718	212.398		Number of values	50	45
94.2871	224.813
34.1543	183.118		Minimum	24.53	121.6
84.8322	132.833		25% Percentile	86.46	155.8
82.428	163.235		Median	126.1	212
79.0447	176.109		75% Percentile	151.7	240.8
110.228	144.122		Maximum	210.7	263.4
123.791	129.067
24.5327	189.462		Mean	122.7	199.7
32.9078	155.051		Std. Deviation	43.79	43.71
77.145	121.555		Std. Error of Mean	6.193	6.516
77.153	128.448
87.9981	147.428		Lower 95% CI	110.2	186.6
160.552	156.485		Upper 95% CI	135.1	212.8
126.153	157.793
161.156
189.897
193.357
142.111
66.3333

## Sheet: 5g
Control	PTSD		Table Analyzed
83.8985	61
102.451	171		Column B	PTSD
74.7575	47		vs.	vs.
76.3835	211		Column A	Control
84.8265	57
85.6915	120		Unpaired t test
85.0075	204		P value	<0.001
84.0175	115		P value summary	***
89.286	101		Significantly different (P < 0.05)?	Yes
78.162	156		One- or two-tailed P value?	Two-tailed
81.4135	136		t, df	t=4.538, df=147
77.826	105
85.019	63		How big is the difference?
103.012	228		Mean of column A	110.4
91.9445	104		Mean of column B	140.6
77.732	111		Difference between means (B - A) ± SEM	30.21 ± 6.657
81.3105	115		95% confidence interval	17.06 to 43.37
92.4415	234		R squared (eta squared)	0.1229
83.514	110.175
77.637	108.701		F test to compare variances
94.1385	96.5118		F, DFn, Dfd	1.731, 76, 71
85.6585	110.217		P value	0.02
93.073	81.5745		P value summary	*
79.4445	120.329		Significantly different (P < 0.05)?	Yes
80.457	171.791
87.9195	127.463		Data analyzed
83.452	208.102		Sample size, column A	72
97.1265	176.889		Sample size, column B	77
90.538	89.3442
116	194.476			Control	PTSD
125	117.284		Number of values	72	77
139	104.924
62	229.092		Minimum	48	47
112	201.141		25% Percentile	83.93	108.4
58	110.454		Median	99.56	137
102	138.532		75% Percentile	137	176.9
120	180.898		Maximum	188	234
124	172.446
141	137.851		Mean	110.4	140.6
179	189.919		Std. Deviation	34.6	45.51
168	199.459		Std. Error of Mean	4.077	5.187
121	161.002
48	163.467		Lower 95% CI	102.3	130.3
81	152.382		Upper 95% CI	118.5	150.9
179	176.913
153	156.721
134	186.035
134	147.531
138	208.489
168	94.4655
143	83
158	128
175	197
127	120
188	108
155	95
165	125
87	86
87	143
124	146
94	124
162	172
106	178
116	75
108	115
64	153
177	137
161	216
111	151
143	102
88	118
120	201
	123
	70
	170
	180
	148

## Sheet: 5i
Control	PTSD		Table Analyzed
51.3409	12.3925
19.4702	26.7111		Column B	PTSD
61.0645	29.1147		vs.	vs.
53.6467	44.7913		Column A	Control
52.6521	32.3069
74.3684	16.3852		Unpaired t test
44.9744	19.0544		P value	<0.001
43.9568	39.2778		P value summary	***
65.7021	39.0501		Significantly different (P < 0.05)?	Yes
60.331	15.341		One- or two-tailed P value?	Two-tailed
48.3273	20.4773		t, df	t=8.711, df=81
67.9882	26.5194
102.917	38.8655		How big is the difference?
62.1707	17.8027		Mean of column A	68.98
78.4207	17.6359		Mean of column B	26.07
106.733	17.7923		Difference between means (B - A) ± SEM	-42.91 ± 4.926
68.0298	41.6719		95% confidence interval	-52.71 to -33.11
62.3723	23.1396		R squared (eta squared)	0.4837
96.3387	32.8244
24.9771	17.1358		F test to compare variances
69.8199	17.4566		F, DFn, Dfd	6.911, 54, 27
86.0341	35.5113		P value	<0.001
129.246	34.0824		P value summary	***
70.0233	15.6461		Significantly different (P < 0.05)?	Yes
23.3303	28.8385
103.837	32.5415		Data analyzed
79.2176	17.8289		Sample size, column A	55
92.5641	19.8153		Sample size, column B	28
74.5467
74.1447				Control	PTSD
83.6996			Number of values	55	28
85.5877
45.1103			Minimum	17.27	12.39
39.6171			25% Percentile	49.02	17.67
66.3382			Median	69.82	24.83
92.7792			75% Percentile	86.03	33.77
35.959			Maximum	129.2	44.79
93.9735
48.4888			Mean	68.98	26.07
71.325			Std. Deviation	25.1	9.546
49.0162			Std. Error of Mean	3.384	1.804
53.5651
75.8397			Lower 95% CI	62.2	22.37
58.8787			Upper 95% CI	75.77	29.77
17.2669
75.2926
71.1104
95.2569
48.0572
99.9531
90.8118
121.673
106.964
44.502
74.3687

## Sheet: 5j
Control	PTSD		Table Analyzed
259.05	793.254
188.36	548.706		Column B	PTSD
488.78	854.049		vs.	vs.
782.51	837.025		Column A	Control
167.13	355.313
641.01	1084.23		Unpaired t test
628.54	2111		P value	<0.001
919.82	423.444		P value summary	***
442.11	448.161		Significantly different (P < 0.05)?	Yes
1172.27	554.971		One- or two-tailed P value?	Two-tailed
732.81	973.241		t, df	t=3.840, df=145
334.63	760.869
1102.08	955.619		How big is the difference?
347.55	598.125		Mean of column A	448.1
433.78	784.602		Mean of column B	740.1
1044.11	798.833		Difference between means (B - A) ± SEM	292.0 ± 76.05
329.66	1371.07		95% confidence interval	141.7 to 442.3
369.6	1353.31		R squared (eta squared)	0.09232
536.93	625.149
327.41	1357.19		F test to compare variances
459.32	1012.63		F, DFn, Dfd	4.852, 75, 70
669.11	2094.05		P value	<0.001
411.26	2121.41		P value summary	***
775.66	2110.18		Significantly different (P < 0.05)?	Yes
104.15	1944.88
486.72	891.923		Data analyzed
480.62	570.15		Sample size, column A	71
567.27	1776.17		Sample size, column B	76
82.17	2017.22
256.86	683.245			Control	PTSD
151.74	842.307		Number of values	71	76
183.41	442.736
200.34	151.76		Minimum	82.17	127.2
235.12	203.43		25% Percentile	259.1	309.7
306.18	506.93		Median	392.2	562.6
232.68	231.56		75% Percentile	558.4	882.5
222.13	224.7		Maximum	1502	2393
287.39	316.59
512.16	222.32		Mean	448.1	740.1
347.48	155.28		Std. Deviation	266.3	586.7
377.4	791.96		Std. Error of Mean	31.61	67.3
371.84	372.25
280.83	932.24		Lower 95% CI	385.1	606.1
276.22	435.47		Upper 95% CI	511.2	874.2
187.77	1842.12
292.71	162.3
136.17	127.17
688.26	318.52
449.83	290.25
199.06	230.61
169.41	583.76
423.6	716.83
427.43	1888.25
403.7	198.38
596.89	164.06
508.88	643.39
686.1	373.29
517.06	359.69
357.11	479.32
344.95	172.75
182.36	2392.78
392.21	235.29
625.49	546.97
558.37	623.59
492.19	303.22
402.44	248.66
324.72	350.2
188.22	806.67
390.63	307.37
1502.24	841.17
842.02	205.77
	469.02
	367.18
	297.06
	479.14
	586.95

## Sheet: 5k
Control	PTSD		Table Analyzed
1.33333	1.5
1	1.6		Column B	PTSD
1	3.25		vs.	vs.
1	2		Column A	Control
1	1.4
1	2		Unpaired t test
1	2.33333		P value	0.006
1	2.66667		P value summary	**
1.14286	1.2		Significantly different (P < 0.05)?	Yes
2	1.33333		One- or two-tailed P value?	Two-tailed
1	2		t, df	t=2.921, df=41
1	2
1	2		How big is the difference?
1	1		Mean of column A	1.225
2	1		Mean of column B	1.767
1.25	1.33333		Difference between means (B - A) ± SEM	0.5424 ± 0.1857
1.33333	1.14286		95% confidence interval	0.1674 to 0.9175
1.33333	1		R squared (eta squared)	0.1722
1.33333	1.125
1	4		F test to compare variances
2	2		F, DFn, Dfd	4.920, 21, 20
	1		P value	<0.001
			P value summary	***
			Significantly different (P < 0.05)?	Yes
			Data analyzed
			Sample size, column A	21
			Sample size, column B	22
				Control	PTSD
			Number of values	21	22
			Minimum	1	1
			25% Percentile	1	1.138
			Median	1	1.55
			75% Percentile	1.333	2
			Maximum	2	4
			Mean	1.225	1.767
			Std. Deviation	0.351	0.7785
			Std. Error of Mean	0.07659	0.166
			Lower 95% CI	1.065	1.422
			Upper 95% CI	1.385	2.113

## Sheet: 5l
Control	PTSD		Table Analyzed
80	100
40	100		Column B	PTSD
50	100		vs.	vs.
60	70		Column A	Control
70	60
80	90		Unpaired t test
90	110		P value	<0.001
90	50		P value summary	***
70	90		Significantly different (P < 0.05)?	Yes
70	110		One- or two-tailed P value?	Two-tailed
50	90		t, df	t=4.062, df=41
90	90
70	90		How big is the difference?
90	70		Mean of column A	67.14
70	50		Mean of column B	93.64
50	110		Difference between means (B - A) ± SEM	26.49 ± 6.522
90	110		95% confidence interval	13.32 to 39.66
70	90		R squared (eta squared)	0.287
50	130
30	150		F test to compare variances
50	110		F, DFn, Dfd	1.740, 21, 20
	90		P value	0.22
			P value summary	ns
			Significantly different (P < 0.05)?	No
			Data analyzed
			Sample size, column A	21
			Sample size, column B	22
				Control	PTSD
			Number of values	21	22
			Minimum	30	50
			25% Percentile	50	85
			Median	70	90
			75% Percentile	85	110
			Maximum	90	150
			Mean	67.14	93.64
			Std. Deviation	18.21	24.01
			Std. Error of Mean	3.973	5.12
			Lower 95% CI	58.86	82.99
			Upper 95% CI	75.43	104.3

## Sheet: 5m
Control	PTSD		Table Analyzed
16	35
13	37		Column B	PTSD
10	59		vs.	vs.
13	18		Column A	Control
15	22
14	11		Unpaired t test
23	28		P value	<0.001
12	19		P value summary	***
22	18		Significantly different (P < 0.05)?	Yes
13	23		One- or two-tailed P value?	Two-tailed
10	20		t, df	t=3.850, df=41
14	17
11	9		How big is the difference?
16	11		Mean of column A	12.05
7	9		Mean of column B	22.95
9	42		Difference between means (B - A) ± SEM	10.91 ± 2.833
9	22		95% confidence interval	5.185 to 16.63
8	15		R squared (eta squared)	0.2655
7	31
5	17		F test to compare variances
6	28		F, DFn, Dfd	6.515, 21, 20
	14		P value	<0.001
			P value summary	***
			Significantly different (P < 0.05)?	Yes
			Data analyzed
			Sample size, column A	21
			Sample size, column B	22
				Control	PTSD
			Number of values	21	22
			Minimum	5	9
			25% Percentile	8.5	14.75
			Median	12	19.5
			75% Percentile	14.5	28.75
			Maximum	23	59
			Mean	12.05	22.95
			Std. Deviation	4.748	12.12
			Std. Error of Mean	1.036	2.584
			Lower 95% CI	9.886	17.58
			Upper 95% CI	14.21	28.33

## Sheet: 5n
Control	PTSD		Table Analyzed
170.98	2282.67
482.355	966		Column B	PTSD
1307.85	1217.33		vs.	vs.
225.1	664.667		Column A	Control
5.49	1176
301.96	1918		Unpaired t test
823.53	1392		P value	0.003
255.685	309.333		P value summary	**
149.805	1019.33		Significantly different (P < 0.05)?	Yes
147.45	770		One- or two-tailed P value?	Two-tailed
245.49	122		t, df	t=3.134, df=54
135.55	776
153.4	725.333		How big is the difference?
114.36	1126.67		Mean of column A	235.7
161.245	1470.67		Mean of column B	633.8
327.985	493.74		Difference between means (B - A) ± SEM	398.1 ± 127.0
184.785	200.48		95% confidence interval	143.4 to 652.7
295.225	306.21		R squared (eta squared)	0.1539
112.4	165.955
64.145	181.84		F test to compare variances
72.385	190.08		F, DFn, Dfd	5.118, 28, 26
129.86	104.75		P value	<0.001
94.16	102.985		P value summary	***
43.35	78.465		Significantly different (P < 0.05)?	Yes
65.125	199.495
173.405	135.55		Data analyzed
121.03	77.68		Sample size, column A	27
	98.475		Sample size, column B	29
	107.495
				Control	PTSD
			Number of values	27	29
			Minimum	5.49	77.68
			25% Percentile	112.4	128.8
			Median	153.4	309.3
			75% Percentile	255.7	1073
			Maximum	1308	2283
			Mean	235.7	633.8
			Std. Deviation	268.2	606.8
			Std. Error of Mean	51.62	112.7
			Lower 95% CI	129.6	403
			Upper 95% CI	341.8	864.6

[truncated: 4 more sheets: 5p, 5q, 5r, 5t]
