# Supplementary material for: Astrocytic gamma-aminobutyric acid dysregulation as a therapeutic target for posttraumatic stress disorder
Source: Signal Transduct Target Ther. 2025 Jul 28;10:240. doi: 10.1038/s41392-025-02317-5 (PMC12301456; doi:10.1038/s41392-025-02317-5)
Supplement: Supplementary file 8 — Raw source data5 [file 41392_2025_2317_MOESM8_ESM.xlsx]

## Sheet: 6c
Sc	shMAOB		Table Analyzed
74.2067	29.18
38.2333	49.7883		Column B	shMAOB
38.8733	25.355		vs.	vs.
39.2933	19.3833		Column A	Sc
45.0583	15.9467
22.3102	33.5051		Unpaired t test
32.0533	34.2077		P value	0.003
53.3133	35.57		P value summary	**
47.455	17.5685		Significantly different (P < 0.05)?	Yes
50.2667	21.841		One- or two-tailed P value?	Two-tailed
54.0312	5.40875		t, df	t=3.245, df=28
12.3408	1.26083
37.1213	6.70417		How big is the difference?
59.9533	42.1875		Mean of column A	41.35
15.7929	4.18417		Mean of column B	22.81
			Difference between means (B - A) ± SEM	-18.55 ± 5.715
			95% confidence interval	-30.26 to -6.840
			R squared (eta squared)	0.2733
			F test to compare variances
			F, DFn, Dfd	1.273, 14, 14
			P value	0.66
			P value summary	ns
			Significantly different (P < 0.05)?	No
			Data analyzed
			Sample size, column A	15
			Sample size, column B	15
				Sc	shMAOB
			Number of values	15	15
			Minimum	12.34	1.261
			25% Percentile	32.05	6.704
			Median	39.29	21.84
			75% Percentile	53.31	34.21
			Maximum	74.21	49.79
			Mean	41.35	22.81
			Std. Deviation	16.57	14.68
			Std. Error of Mean	4.277	3.791
			Lower 95% CI	32.18	14.67
			Upper 95% CI	50.53	30.94

## Sheet: 6d
Sc	shMAOB		Table Analyzed
70.5882	75
64	71.4286		Column B	shMAOB
33.3333	81.8182		vs.	vs.
54.5455	64.2857		Column A	Sc
66.6667	84.2105
51.6	71.4		Unpaired t test
50	70.8		P value	0.003
58.6	67.7		P value summary	**
68.2	62.1		Significantly different (P < 0.05)?	Yes
	76.7		One- or two-tailed P value?	Two-tailed
			t, df	t=3.429, df=17
			How big is the difference?
			Mean of column A	57.5
			Mean of column B	72.54
			Difference between means (B - A) ± SEM	15.04 ± 4.386
			95% confidence interval	5.788 to 24.29
			R squared (eta squared)	0.4089
			F test to compare variances
			F, DFn, Dfd	2.732, 8, 9
			P value	0.16
			P value summary	ns
			Significantly different (P < 0.05)?	No
			Data analyzed
			Sample size, column A	9
			Sample size, column B	10
				Sc	shMAOB
			Number of values	9	10
			Minimum	33.33	62.1
			25% Percentile	50.8	66.85
			Median	58.6	71.41
			75% Percentile	67.43	77.98
			Maximum	70.59	84.21
			Mean	57.5	72.54
			Std. Deviation	11.71	7.085
			Std. Error of Mean	3.904	2.24
			Lower 95% CI	48.5	67.48
			Upper 95% CI	66.51	77.61

## Sheet: 6e
Sc	shMAOB		Table Analyzed
21	20
29	18		Column B	shMAOB
10	26		vs.	vs.
26	18		Column A	Sc
19	23
33	9		Unpaired t test
26	26		P value	0.83
31	33		P value summary	ns
24	31		Significantly different (P < 0.05)?	No
	32		One- or two-tailed P value?	Two-tailed
			t, df	t=0.2186, df=17
			How big is the difference?
			Mean of column A	24.33
			Mean of column B	23.6
			Difference between means (B - A) ± SEM	-0.7333 ± 3.355
			95% confidence interval	-7.812 to 6.345
			R squared (eta squared)	0.002803
			F test to compare variances
			F, DFn, Dfd	1.166, 9, 8
			P value	0.84
			P value summary	ns
			Significantly different (P < 0.05)?	No
			Data analyzed
			Sample size, column A	9
			Sample size, column B	10
				Sc	shMAOB
			Number of values	9	10
			Minimum	10	9
			25% Percentile	20	18
			Median	26	24.5
			75% Percentile	30	31.25
			Maximum	33	33
			Mean	24.33	23.6
			Std. Deviation	7	7.56
			Std. Error of Mean	2.333	2.391
			Lower 95% CI	18.95	18.19
			Upper 95% CI	29.71	29.01

## Sheet: 6g
Sc	shMAOB		Table Analyzed
86.9231	80
77.4193	82.2222		Column B	shMAOB
81.2388	84.7133		vs.	vs.
88.8119	87.1946		Column A	Sc
84.2	83.3333
87.5	84.2		Unpaired t test
91.666	80		P value	0.31
100	90		P value summary	ns
93.333	100		Significantly different (P < 0.05)?	No
88.888	78.5		One- or two-tailed P value?	Two-tailed
			t, df	t=1.055, df=18
			How big is the difference?
			Mean of column A	88
			Mean of column B	85.02
			Difference between means (B - A) ± SEM	-2.982 ± 2.827
			95% confidence interval	-8.920 to 2.957
			R squared (eta squared)	0.05822
			F test to compare variances
			F, DFn, Dfd	1.007, 9, 9
			P value	>0.99
			P value summary	ns
			Significantly different (P < 0.05)?	No
			Data analyzed
			Sample size, column A	10
			Sample size, column B	10
				Sc	shMAOB
			Number of values	10	10
			Minimum	77.42	78.5
			25% Percentile	83.46	80
			Median	88.16	83.77
			75% Percentile	92.08	87.9
			Maximum	100	100
			Mean	88	85.02
			Std. Deviation	6.332	6.309
			Std. Error of Mean	2.002	1.995
			Lower 95% CI	83.47	80.5
			Upper 95% CI	92.53	89.53

## Sheet: 6h
Sc	shMAOB		Table Analyzed
155.639	50.583
113.786	46.675		Column B	shMAOB
145.987	132.41		vs.	vs.
152.261	70.186		Column A	Sc
169.871	102.936
196.912	28.14		Unpaired t test
139.801	38.934		P value	<0.001
139.034	108.209		P value summary	***
47.371	138.407		Significantly different (P < 0.05)?	Yes
49.634	128.988		One- or two-tailed P value?	Two-tailed
59.598	12.674		t, df	t=9.124, df=206
173.266	72.085
90.137	93.014		How big is the difference?
63.355	108.703		Mean of column A	149.6
179.06	118.353		Mean of column B	69.78
93.433	54.83		Difference between means (B - A) ± SEM	-79.78 ± 8.744
11.319	43.871		95% confidence interval	-97.02 to -62.55
39.55	22.019		R squared (eta squared)	0.2878
255	50.662
104.439	59.628		F test to compare variances
113.9	43.554		F, DFn, Dfd	1.181, 93, 113
67.358	32.64		P value	0.4
223.37	64.333		P value summary	ns
255	218.41		Significantly different (P < 0.05)?	No
191.377	82
161.205	49.733		Data analyzed
152.616	15.769		Sample size, column A	94
71.28	51.36		Sample size, column B	114
148.244	107.885
194.177	46.456			Sc	shMAOB
76.189	23.518		Number of values	94	114
236.636	12.008
147.599	17.125		Minimum	4.011	0
166.468	6.852		25% Percentile	102	21.73
181.6	13.695		Median	153.3	50.16
144.41	36.798		75% Percentile	194.9	109.9
199.442	36.965		Maximum	255	252.1
216.932	0.346
206.282	6.995		Mean	149.6	69.78
163.48	1.79		Std. Deviation	65.58	60.34
172.228	0		Std. Error of Mean	6.764	5.652
131.708	5.988
50.677	21.138		Lower 95% CI	136.1	58.59
91.462	37.417		Upper 95% CI	163	80.98
18.41	9.533
21.857	17.868
60.062	64.635
4.011	37.662
118.015	37.461
128.871	8.136
251.517	46.15
107.938	1.536
184.047	0.32
167.421	13.927
228.202	13.806
214.129	43.868
190.431	7.763
241.385	5.201
163.446	2.323
244.788	0.494
149.634	59.568
241.305	38.898
250.505	102.588
114.613	21.683
93.5	80.67
105.376	27.188
102.567	25.769
184.945	109.204
143.806	28.171
71.122	15.012
87.669	30.143
250.472	21.766
92.381	22.053
246.032	25.718
50.375	27.222
123.243	85.211
100.127	135.504
253.072	39.183
180.048	87.993
174.809	22.897
220.783	12.75
153.965	7.18
234.705	18.135
184.995	182.493
207.726	194.446
248.748	197.301
171.31	146.071
157.624	252.12
146.556	115.675
145.764	137.49
109.232	116.048
164.313	164.068
156.549	103.279
253.844	120.263
	233.708
	51.332
	134.523
	74.46
	83.162
	69.279
	107.16
	155.512
	145.042
	242.07
	133.705
	112.066
	125.298
	123.146
	174.16
	174.104
	96.348
	21.741
	83.246
	116.669

## Sheet: 6i
Sc	shMAOB		Table Analyzed
69.241	22.449
63.048	8.793		Column B	shMAOB
54.288	11.83		vs.	vs.
59.627	15.105		Column A	Sc
99.399	47.116
160.56	45.88		Unpaired t test
165.405	36.934		P value	<0.001
82.84	31.902		P value summary	***
9.083	38.106		Significantly different (P < 0.05)?	Yes
25.595	19.125		One- or two-tailed P value?	Two-tailed
9.597	58.903		t, df	t=8.820, df=200
1.944	54.365
20.546	23.496		How big is the difference?
5.174	56.282		Mean of column A	80.4
44.713	46.812		Mean of column B	36.52
45.038	68.7		Difference between means (B - A) ± SEM	-43.88 ± 4.975
159.483	75.449		95% confidence interval	-53.69 to -34.07
38.837	39.685		R squared (eta squared)	0.28
31.763	33.715
98.553	62.617		F test to compare variances
11.349	42.863		F, DFn, Dfd	6.143, 90, 110
34.971	60.356		P value	<0.001
71.755	20.519		P value summary	***
0	26.628		Significantly different (P < 0.05)?	Yes
107.591	28.636
68.363	88.707		Data analyzed
109.003	25.521		Sample size, column A	91
198.542	31.316		Sample size, column B	111
13.448	16.583
188.864	27.202			Sc	shMAOB
11.581	57.668		Number of values	91	111
147.25	3.554
91.041	60.395		Minimum	0	3.554
63.75	52.974		25% Percentile	42.09	22.45
102.32	86.619		Median	82.96	35.24
99.092	56.809		75% Percentile	109	47.7
42.093	39.382		Maximum	198.5	88.71
63.364	28.263
43.239	46.213		Mean	80.4	36.52
124.783	10.95		Std. Deviation	47.9	19.32
117.809	11.525		Std. Error of Mean	5.021	1.834
93.066	29.844
91.719	16.873		Lower 95% CI	70.43	32.89
46.673	44.225		Upper 95% CI	90.38	40.16
99.997	22.097
108.412	37.342
80.831	37.082
134.749	18.776
26.22	40.84
12.461	23.62
13.294	31.385
88.081	35.236
83.537	45.541
124.866	37.217
161.832	48.431
31.077	67.761
95.248	37.134
46.08	35.672
113.537	26.604
73.034	50.888
64.315	10.724
22.174	17.817
74.725	24.952
170.57	13.213
161.515	15.169
116.533	39.316
115.357	43.674
93.615	23.505
57.548	6.329
32.788	17.051
117.049	11.754
110.89	7.342
117.938	27.301
86.028	61.936
106.444	30.392
104.55	36.368
108.447	47.703
4.389	25.792
36.745	22.449
87.5	8.793
112.598	11.83
101.372	15.105
166.839	47.116
91.311	45.88
71.112	36.934
82.955	31.902
61.909	38.106
41.235	19.125
94.504	58.903
61.439	54.365
162.654	23.496
	56.282
	46.812
	68.7
	75.449
	39.685
	33.715
	62.617
	42.863
	60.356
	20.519
	26.628
	28.636
	88.707
	25.521
	31.316
	16.583
	27.202
	57.668
	3.554
	60.395

## Sheet: 6j
Sc	shMAOB		Table Analyzed
6429	2467
3689	2121		Column B	shMAOB
5177	3305		vs.	vs.
3508	1771		Column A	Sc
5253	1545
4092	790		Unpaired t test
5331	1757		P value	<0.001
3493	1923		P value summary	***
5249	1672		Significantly different (P < 0.05)?	Yes
4019	3096		One- or two-tailed P value?	Two-tailed
2874	328		t, df	t=4.256, df=39
3605	845
4741	1992		How big is the difference?
2866			Mean of column A	3659
3205			Mean of column B	1816
3666			Difference between means (B - A) ± SEM	-1843 ± 433.0
1420			95% confidence interval	-2718 to -966.8
5574			R squared (eta squared)	0.3171
2454
3305			F test to compare variances
2384			F, DFn, Dfd	2.862, 27, 12
1978			P value	0.06
6624			P value summary	ns
2575			Significantly different (P < 0.05)?	No
3618
1749			Data analyzed
1826			Sample size, column A	28
1745			Sample size, column B	13
				Sc	shMAOB
			Number of values	28	13
			Minimum	1420	328
			25% Percentile	2484	1195
			Median	3557	1771
			75% Percentile	5068	2294
			Maximum	6624	3305
			Mean	3659	1816
			Std. Deviation	1443	852.6
			Std. Error of Mean	272.6	236.5
			Lower 95% CI	3100	1301
			Upper 95% CI	4218	2332

## Sheet: 6l(1)
Sc	shMAOB		Table Analyzed
1.75	1.2
1.33333	5		Column B	shMAOB
2.33333	3		vs.	vs.
3	3.66667		Column A	Sc
3	2.5
3	1.5		Unpaired t test
3	2		P value	0.03
3	3		P value summary	*
2.33333	2.33333		Significantly different (P < 0.05)?	Yes
5	1.66667		One- or two-tailed P value?	Two-tailed
1.4	1		t, df	t=2.188, df=40
2	2
6	2.25		How big is the difference?
2.33333	4.5		Mean of column A	3.575
4.5	3		Mean of column B	2.512
3	2.2		Difference between means (B - A) ± SEM	-1.063 ± 0.4861
7	1.16667		95% confidence interval	-2.046 to -0.08097
3	2		R squared (eta squared)	0.1069
7	4
7	2.25		F test to compare variances
6			F, DFn, Dfd	2.987, 21, 19
1.66667			P value	0.02
			P value summary	*
			Significantly different (P < 0.05)?	Yes
			Data analyzed
			Sample size, column A	22
			Sample size, column B	20
				Sc	shMAOB
			Number of values	22	20
			Minimum	1.333	1
			25% Percentile	2.25	1.75
			Median	3	2.25
			75% Percentile	5.25	3
			Maximum	7	5
			Mean	3.575	2.512
			Std. Deviation	1.902	1.101
			Std. Error of Mean	0.4056	0.2461
			Lower 95% CI	2.732	1.997
			Upper 95% CI	4.418	3.027

## Sheet: 6l(2)
Sc	shMAOB		Table Analyzed
90	75
90	75		Column B	shMAOB
75	60		vs.	vs.
75	90		Column A	Sc
75	45
75	45		Unpaired t test
75	45		P value	0.02
60	90		P value summary	*
60	60		Significantly different (P < 0.05)?	Yes
45	30		One- or two-tailed P value?	Two-tailed
60	60		t, df	t=2.463, df=40
75	60
90	60		How big is the difference?
75	90		Mean of column A	74.32
120	90		Mean of column B	60
60	60		Difference between means (B - A) ± SEM	-14.32 ± 5.814
90	45		95% confidence interval	-26.07 to -2.568
60	30		R squared (eta squared)	0.1317
45	45
75	45		F test to compare variances
105			F, DFn, Dfd	1.143, 19, 21
60			P value	0.76
			P value summary	ns
			Significantly different (P < 0.05)?	No
			Data analyzed
			Sample size, column A	22
			Sample size, column B	20
				Sc	shMAOB
			Number of values	22	20
			Minimum	45	30
			25% Percentile	60	45
			Median	75	60
			75% Percentile	90	75
			Maximum	120	90
			Mean	74.32	60
			Std. Deviation	18.21	19.47
			Std. Error of Mean	3.883	4.353
			Lower 95% CI	66.24	50.89
			Upper 95% CI	82.39	69.11

## Sheet: 6l(3)
Sc	shMAOB		Table Analyzed
19	18
19	14		Column B	shMAOB
26	14		vs.	vs.
19	35		Column A	Sc
29	11
19	13		Unpaired t test
19	12		P value	0.003
17	26		P value summary	**
17	20		Significantly different (P < 0.05)?	Yes
20	8		One- or two-tailed P value?	Two-tailed
32	15		t, df	t=3.146, df=40
31	19
36	24		How big is the difference?
28	18		Mean of column A	25.68
55	17		Mean of column B	17.35
27	25		Difference between means (B - A) ± SEM	-8.332 ± 2.648
28	17		95% confidence interval	-13.68 to -2.979
16	9		R squared (eta squared)	0.1983
14	16
22	16		F test to compare variances
47			F, DFn, Dfd	2.520, 21, 19
25			P value	0.05
			P value summary	*
			Significantly different (P < 0.05)?	Yes
			Data analyzed
			Sample size, column A	22
			Sample size, column B	20
				Sc	shMAOB
			Number of values	22	20
			Minimum	14	8
			25% Percentile	19	13.25
			Median	23.5	16.5
			75% Percentile	29.5	19.75
			Maximum	55	35
			Mean	25.68	17.35
			Std. Deviation	10.15	6.393
			Std. Error of Mean	2.164	1.43
			Lower 95% CI	21.18	14.36
			Upper 95% CI	30.18	20.34

[truncated: 10 more sheets: 6n, 6o, 6p, 6r, 6t, 6u, 6v, 6w, 6x, 6y]
