# Supplementary material for: Astrocytic gamma-aminobutyric acid dysregulation as a therapeutic target for posttraumatic stress disorder
Source: Signal Transduct Target Ther. 2025 Jul 28;10:240. doi: 10.1038/s41392-025-02317-5 (PMC12301456; doi:10.1038/s41392-025-02317-5)
Supplement: Supplementary file 9 — Raw source data6 [file 41392_2025_2317_MOESM9_ESM.xlsx]

## Sheet: 7b
Control	PTSD	PTSD +KDS2010		Table Analyzed
3.39017	31.8443	51.1167		Data sets analyzed	A-C
1.07004	27.9507	2.36842
11.2617	16.2647	0.888333		ANOVA summary
2.11323	46.408	4.25		F	8.037
	31.321	6.48833		P value	0.002
	28.7517	32.646		P value summary	**
	34.2407	24.0333		Significant diff. among means (P < 0.05)?	Yes
	31.8443	6.00233		R squared	0.4222
	27.9507	2.86033
	16.2647	15.961		Brown-Forsythe test
	46.408			F (DFn, DFd)	1.104 (2, 22)
				P value	0.35
				P value summary	ns
				Are SDs significantly different (P < 0.05)?	No
				Bartlett's test
				Bartlett's statistic (corrected)	5.713
				P value	0.06
				P value summary	ns
				Are SDs significantly different (P < 0.05)?	No
				ANOVA table	SS	DF	MS	F (DFn, DFd)	P value
				Treatment (between columns)	2543	2	1272	F (2, 22) = 8.037	P=0.002
				Residual (within columns)	3481	22	158.2
				Total	6024	24
				Data summary
				Number of treatments (columns)	3
				Number of values (total)	25
				Number of families	1
				Number of comparisons per family	3
				Alpha	0.05
				Tukey's multiple comparisons test	Mean Diff.	95.00% CI of diff.	Below threshold?	Summary	Adjusted P Value
				Control vs. PTSD	-26.38	-44.83 to -7.932	Yes	**	0.004	A-B
				Control vs. PTSD +KDS2010	-10.2	-28.90 to 8.492	No	ns	0.37	A-C
				PTSD vs. PTSD +KDS2010	16.18	2.373 to 29.99	Yes	*	0.02	B-C
				Test details	Mean 1	Mean 2	Mean Diff.	SE of diff.	n1	n2	q	DF
				Control vs. PTSD	4.459	30.84	-26.38	7.345	4	11	5.08	22
				Control vs. PTSD +KDS2010	4.459	14.66	-10.2	7.442	4	10	1.939	22
				PTSD vs. PTSD +KDS2010	30.84	14.66	16.18	5.496	11	10	4.163	22
				Compact letter display
				PTSD	A
				PTSD +KDS2010	B
				Control	B

## Sheet: 7c
Control	PTSD	PTSD +KDS2010		Table Analyzed
55.2632	60	57.8947		Data sets analyzed	A-C
62.5	62.963	70.3704
74.359	54.2857	64.1026		ANOVA summary
67.8571	58.0645	61.5385		F	10.26
60	50	67.8571		P value	<0.001
62.069	54.5455	66.6667		P value summary	***
75	46.6667	64.705		Significant diff. among means (P < 0.05)?	Yes
65.3846	77.7778	59.09		R squared	0.2486
62.963	68.75	66.666
69.5652	61.5385	62.5		Brown-Forsythe test
63.6364	55	69.047		F (DFn, DFd)	3.044 (2, 62)
60.7143	57.1429			P value	0.05
63.6364	64.2857			P value summary	ns
55	33.3333			Are SDs significantly different (P < 0.05)?	No
61.1111	43.75
64	66.66			Bartlett's test
63.6364	40			Bartlett's statistic (corrected)	9.226
70.588	68.4			P value	0.01
71.428	68.18			P value summary	**
81.488	54.11			Are SDs significantly different (P < 0.05)?	Yes
65.38	50
70.833	60.8			ANOVA table	SS	DF	MS	F (DFn, DFd)	P value
62.5	50			Treatment (between columns)	1263	2	631.4	F (2, 62) = 10.26	P<0.001
80	52.94			Residual (within columns)	3816	62	61.55
60	62.5			Total	5079	64
60	58.82
75	51.95			Data summary
				Number of treatments (columns)	3
				Number of values (total)	65
				Number of families	1
				Number of comparisons per family	3
				Alpha	0.05
				Tukey's multiple comparisons test	Mean Diff.	95.00% CI of diff.	Below threshold?	Summary	Adjusted P Value
				Control vs. PTSD	9.313	4.186 to 14.44	Yes	***	<0.001	A-B
				Control vs. PTSD +KDS2010	1.486	-5.253 to 8.224	No	ns	0.86	A-C
				PTSD vs. PTSD +KDS2010	-7.827	-14.57 to -1.089	Yes	*	0.02	B-C
				Test details	Mean 1	Mean 2	Mean Diff.	SE of diff.	n1	n2	q	DF
				Control vs. PTSD	66.07	56.76	9.313	2.135	27	27	6.168	62
				Control vs. PTSD +KDS2010	66.07	64.59	1.486	2.806	27	11	0.7487	62
				PTSD vs. PTSD +KDS2010	56.76	64.59	-7.827	2.806	27	11	3.945	62
				Compact letter display
				Control	A
				PTSD +KDS2010	A
				PTSD	B

## Sheet: 7d
Control	PTSD	PTSD +KDS2010		Table Analyzed
40	17	40		Data sets analyzed	A-C
34	31	29
43	37	41		ANOVA summary
30	33	28		F	5.23
32	30	30		P value	0.008
23	15	38		P value summary	**
18	19	19		Significant diff. among means (P < 0.05)?	Yes
18	17	24		R squared	0.135
22	17	32
19	15	34		Brown-Forsythe test
20	18	44		F (DFn, DFd)	0.8366 (2, 67)
27	15	19		P value	0.44
19	16	14		P value summary	ns
22	8	22		Are SDs significantly different (P < 0.05)?	No
38	18
27	20			Bartlett's test
35	17			Bartlett's statistic (corrected)	1.522
19	21			P value	0.47
23	24			P value summary	ns
29	26			Are SDs significantly different (P < 0.05)?	No
28	20
26	25			ANOVA table	SS	DF	MS	F (DFn, DFd)	P value
26	28			Treatment (between columns)	598.1	2	299	F (2, 67) = 5.230	P=0.008
34	19			Residual (within columns)	3831	67	57.18
27	26			Total	4429	69
22	19
18	29			Data summary
19	35			Number of treatments (columns)	3
				Number of values (total)	70
				Number of families	1
				Number of comparisons per family	3
				Alpha	0.05
				Tukey's multiple comparisons test	Mean Diff.	95.00% CI of diff.	Below threshold?	Summary	Adjusted P Value
				Control vs. PTSD	4.393	-0.4510 to 9.237	No	ns	0.08	A-B
				Control vs. PTSD +KDS2010	-3.214	-9.147 to 2.718	No	ns	0.4	A-C
				PTSD vs. PTSD +KDS2010	-7.607	-13.54 to -1.675	Yes	**	0.008	B-C
				Test details	Mean 1	Mean 2	Mean Diff.	SE of diff.	n1	n2	q	DF
				Control vs. PTSD	26.36	21.96	4.393	2.021	28	28	3.074	67
				Control vs. PTSD +KDS2010	26.36	29.57	-3.214	2.475	28	14	1.837	67
				PTSD vs. PTSD +KDS2010	21.96	29.57	-7.607	2.475	28	14	4.347	67
				Compact letter display
				PTSD +KDS2010	A
				Control	A B
				PTSD	B

## Sheet: 7f
Control	PTSD	PTSD+ KDS2010		Table Analyzed
15.02	92	19.44		Data sets analyzed	A-C
11.03	127	20.36
11.03	91	14.51		ANOVA summary
12.06	159	10.98		F	20.89
16.03	85	15.7		P value	<0.001
14.03	117	13.5		P value summary	***
11.03	196	13.97		Significant diff. among means (P < 0.05)?	Yes
14.06	130	4.23		R squared	0.1136
11.03	113	36.93
11.03	113	18.4		Brown-Forsythe test
7.02	135	18.62		F (DFn, DFd)	6.716 (2, 326)
9.13	255	18.56		P value	0.001
12.13	99	21.96		P value summary	**
7.03	134	26.84		Are SDs significantly different (P < 0.05)?	Yes
17.03	215	8.58
8.03	146	15.89		Bartlett's test
10.02	82	3.56		Bartlett's statistic (corrected)	9.403
11.06	194	33.11		P value	0.009
9.13	146	18.71		P value summary	**
11.06	233	25.6		Are SDs significantly different (P < 0.05)?	Yes
8.03	246	19.14
8.06	166	22.01		ANOVA table	SS	DF	MS	F (DFn, DFd)	P value
11.13	106	21.26		Treatment (between columns)	158515	2	79258	F (2, 326) = 20.89	P<0.001
14.03	77	42		Residual (within columns)	1236989	326	3794
12.02	118	229		Total	1395504	328
25.03	63	82
12.13	105	49		Data summary
13.06	115	163		Number of treatments (columns)	3
19.03	111	83		Number of values (total)	329
10.06	86	182
12.03	228	183
12.06	165	196		Number of families	1
18.02	90	87		Number of comparisons per family	3
7.03	116	218		Alpha	0.05
9.02	96	103
114	80	85		Tukey's multiple comparisons test	Mean Diff.	95.00% CI of diff.	Below threshold?	Summary	Adjusted P Value
94	114	130		Control vs. PTSD	-50.08	-69.55 to -30.61	Yes	***	<0.001	A-B
144	112	83		Control vs. PTSD+ KDS2010	-6.948	-26.32 to 12.42	No	ns	0.68	A-C
47	102	229		PTSD vs. PTSD+ KDS2010	43.13	23.11 to 63.15	Yes	***	<0.001	B-C
77	191	89
77	135	116		Test details	Mean 1	Mean 2	Mean Diff.	SE of diff.	n1	n2	q	DF
87	126	205		Control vs. PTSD	92.72	142.8	-50.08	8.269	119	104	8.565	326
160	84	117		Control vs. PTSD+ KDS2010	92.72	99.67	-6.948	8.227	119	106	1.194	326
126	75	78		PTSD vs. PTSD+ KDS2010	142.8	99.67	43.13	8.502	104	106	7.174	326
161	108	115
189	84	80		Compact letter display
193	129	110		PTSD	A
142	106	80		PTSD+ KDS2010	B
66	178	255		Control	B
61	80	88
255	99	141
109	120	201
95	103	131
113	111	134
159	95	246
162	147	81
176	250	99
116	132	61
182	142	128
208	162	111
182	141	95
113	113	135
142	76	132
114	123	118
75	131	107
195	210	118
119	138	150
179	157	67
153	121	97
134	194	106
150	150	202
61	91	133
182	120	87
49	175	47
178	90	89
95	156	58
134	81	118
147	112	100
175	181	90
83	99	97
111	231	46
68	90
85	97
149	136	134
83	122	91
208	132	79
87	70	52
189	216	56
111	149	254
155	183	92
196	171	169
255	144	64
164	185	251
168	255	150
138	98	244
155	140	129
126	140	155
21	56	39
155	105
153	240
199	185
81	159
122	233
55	106
73	156
93	142
78	238
63	166
61	255
126	243
147	132
137	193
109	223
66	168
129
107
70
83
66

## Sheet: 7g
Control	PTSD	PTSD+ KDS2010		Table Analyzed
8.02	61	14.12		Data sets analyzed	A-C
7.03	171	15.99
7.03	47	11.96		ANOVA summary
9.03	211	8.81		F	65.74
8.02	57	13.35		P value	<0.001
11.03	120	11.21		P value summary	***
9.03	204	12.89		Significant diff. among means (P < 0.05)?	Yes
11.03	115	4.03		R squared	0.2697
12.03	101	30.91
5.02	156	15.17		Brown-Forsythe test
3.02	136	14.66		F (DFn, DFd)	16.85 (2, 356)
7.02	105	9.86		P value	<0.001
10.03	63	15.35		P value summary	***
7.02	228	20.41		Are SDs significantly different (P < 0.05)?	Yes
14.06	104	5.8
6.02	111	11.81		Bartlett's test
8.03	115	3.15		Bartlett's statistic (corrected)	24.01
7.03	234	18.76		P value	<0.001
7.03	123	14.11		P value summary	***
9.03	213	12.94		Are SDs significantly different (P < 0.05)?	Yes
4.02	126	13.69
5.03	204	14.5		ANOVA table	SS	DF	MS	F (DFn, DFd)	P value
7.06	135	15.17		Treatment (between columns)	389669	2	194834	F (2, 356) = 65.74	P<0.001
11.03	253	49		Residual (within columns)	1055147	356	2964
6.02	48	98		Total	1444816	358
15.03	66	93
10.03	112	53		Data summary
9.03	177	93		Number of treatments (columns)	3
8.02	117	84		Number of values (total)	359
7.03	79	86
9.03	117	87
9.03	96	99		Number of families	1
9.02	136	120		Number of comparisons per family	3
5.02	94	107		Alpha	0.05
6.02	110	59
116	192	66		Tukey's multiple comparisons test	Mean Diff.	95.00% CI of diff.	Below threshold?	Summary	Adjusted P Value
125	91	96		Control vs. PTSD	-61.77	-77.91 to -45.63	Yes	***	<0.001	A-B
139	255	90		Control vs. PTSD+ KDS2010	11.98	-5.137 to 29.09	No	ns	0.23	A-C
62	82	91		PTSD vs. PTSD+ KDS2010	73.74	57.09 to 90.40	Yes	***	<0.001	B-C
112	102	75
58	83	176		Test details	Mean 1	Mean 2	Mean Diff.	SE of diff.	n1	n2	q	DF
102	183	38		Control vs. PTSD	85.14	146.9	-61.77	6.858	119	134	12.74	356
120	120	70		Control vs. PTSD+ KDS2010	85.14	73.17	11.98	7.271	119	106	2.329	356
124	187	93		PTSD vs. PTSD+ KDS2010	146.9	73.17	73.74	7.077	134	106	14.74	356
141	103	174
179	56	68
168	133	99
121	78	74
48	79	75
81	83	81
179	255	88
153	255	74
134	128	81
134	197	85
138	120	83
168	108	78
143	95	82
158	125	66
175	86	72
127	143	92
188	146	120
155	124	130
165	172	100
87	178	100
87	75	108
124	115	65
94	153	71
162	137	86
106	216	119
116	151	85
108	102	97
64	118	143
177	201	55
161	123	85
111	70	151
143	170	72
88	180	106
120	148	104
109	164	114
85	62	74
115	130	103
72	161	89
189	123	78
126	95	98
149	239	119
177	88	64
80	203	60
117	255	76
76	150	87
145	103	127
139	235	102
198	238	123
105	230	74
145	192	61
76	201	82
205	249	85
154	255	103
127	144	73
125	255	74
115	216	86
94	93	69
65	116	71
129	81	87
69	63	87
60	230	136
76	164	53
45	149
89	164
81	95
98	147
88	159
84	67
142	255
61	162
90	209
80	246
69	190
68	185
68	255
	115
	255
	255
	65
	93
	87
	118
	122
	123
	86
	87
	160
	207
	177
	255

## Sheet: 7i
Control	PTSD	PTSD+ KDS2010		Table Analyzed
142.773	211.26	199.774		Data sets analyzed	A-C
114.331	180.859	201.967
62.1	184.487	185.212		ANOVA summary
180.365	160.413	205.62		F	4.174
151.173	132.646	194.028		P value	0.02
80.744	167.836	199.629		P value summary	*
67.786	148.018	181.045		Significant diff. among means (P < 0.05)?	Yes
158.413	131.355	162.974		R squared	0.05743
178.584	175.96	196.561
149.111	80.876	178.573		Brown-Forsythe test
164.594	208.286	186.527		F (DFn, DFd)	2.441 (2, 137)
128.698	212.18	162.989		P value	0.09
188.427	169.975	96.977		P value summary	ns
160.983	195.096	211.996		Are SDs significantly different (P < 0.05)?	No
64.341	122.397	198.674
101.782	144.28	201.479		Bartlett's test
189.931	182.321	161.251		Bartlett's statistic (corrected)	3.104
217.617	160.549	144.588		P value	0.21
190.289	136.275	139.409		P value summary	ns
216.999	125.29	167.228		Are SDs significantly different (P < 0.05)?	No
223.131	199.193	174.884
214.886	169.232	196.392		ANOVA table	SS	DF	MS	F (DFn, DFd)	P value
213.152	106.087	183.6		Treatment (between columns)	15841	2	7920	F (2, 137) = 4.174	P=0.02
208.412	35.54	160.552		Residual (within columns)	259989	137	1898
214.553	58.604	208.354		Total	275829	139
70.386	62.591	204.169
116.256	58.509	175.947		Data summary
128.184	180.467	151.581		Number of treatments (columns)	3
81.238	174.193	177.75		Number of values (total)	140
160.484	107.99	141.879
134.29	114.58	147.882
110.174	105.609	143.224		Number of families	1
133.151	138.855	174.182		Number of comparisons per family	3
197.276	96.282	65.973		Alpha	0.05
177.356	137.353	38.609
226.275	127.089	165.146		Tukey's multiple comparisons test	Mean Diff.	95.00% CI of diff.	Below threshold?	Summary	Adjusted P Value
196.646	174.888	197.983		Control vs. PTSD	21.65	0.7738 to 42.53	Yes	*	0.04	A-B
203.66	148.625	151.37		Control vs. PTSD+ KDS2010	-2.671	-23.97 to 18.63	No	ns	0.95	A-C
208.45	179.07	204.994		PTSD vs. PTSD+ KDS2010	-24.32	-46.73 to -1.917	Yes	*	0.03	B-C
224.133	186.766	186.31
222.105	171.941	192.339		Test details	Mean 1	Mean 2	Mean Diff.	SE of diff.	n1	n2	q	DF
216.655	172.249			Control vs. PTSD	168.5	146.9	21.65	8.811	55	44	3.475	137
217.786	186.027			Control vs. PTSD+ KDS2010	168.5	171.2	-2.671	8.988	55	41	0.4203	137
219.911	140.976			PTSD vs. PTSD+ KDS2010	146.9	171.2	-24.32	9.456	44	41	3.638	137
172.257
184.234				Compact letter display
185.333				PTSD+ KDS2010	A
188.159				Control	A
188.546				PTSD	B
223.716
225.206
168.38
172.744
163.966
169.527

## Sheet: 7j
Control	PTSD	PTSD+ KDS2010		Table Analyzed
227.49	265.44	144.98		Data sets analyzed	A-C
372.09	841.37	154.79
308.89	179.82	229.22		ANOVA summary
1273.92	670.43	104.47		F	8.866
179.91	188.53	129.95		P value	<0.001
320.3	419.5	1312.78		P value summary	***
1664.37	1511.67	624.08		Significant diff. among means (P < 0.05)?	Yes
605.53	1212.97	122.21		R squared	0.04744
79.79	477.1	113.87
111.89	873.17	846.97		Brown-Forsythe test
168.8	802.49	1833.12		F (DFn, DFd)	6.067 (2, 356)
291.75	644.91	187.24		P value	0.003
848.23	346.36	1509.19		P value summary	**
212.1	554.48	109.35		Are SDs significantly different (P < 0.05)?	Yes
230.47	485.41	180.56
423.68	2948.2	198.38		Bartlett's test
111.3	412.54	110.46		Bartlett's statistic (corrected)	38.63
535.87	3000.98	111.41		P value	<0.001
373.08	293.89	319.87		P value summary	***
760.7	1294.27	206.64		Are SDs significantly different (P < 0.05)?	Yes
94.04	529.66	1528.75
264.14	1937.98	1443.24		ANOVA table	SS	DF	MS	F (DFn, DFd)	P value
353.18	330.64	639.01		Treatment (between columns)	3084244	2	1542122	F (2, 356) = 8.866	P<0.001
210.24	778.96	212.74		Residual (within columns)	61922635	356	173940
122.26	225.82	179.6		Total	65006880	358
142.37	421.38	328.66
496.14	786.04	148.66		Data summary
842.67	361.49	685.13		Number of treatments (columns)	3
104.15	643.85	700.52		Number of values (total)	359
486.72	176.03	519.21
480.62	457.17	469.22
567.27	151.76	310.25		Number of families	1
82.17	203.43	660.18		Number of comparisons per family	3
256.86	506.93	1223.01		Alpha	0.05
151.74	231.56	335.35
183.41	224.7	402.07		Tukey's multiple comparisons test	Mean Diff.	95.00% CI of diff.	Below threshold?	Summary	Adjusted P Value
200.34	316.59	965.35		Control vs. PTSD	-217.9	-341.6 to -94.30	Yes	***	<0.001	A-B
235.12	222.32	655.16		Control vs. PTSD+ KDS2010	-80.61	-211.7 to 50.49	No	ns	0.32	A-C
306.18	155.28	652.48		PTSD vs. PTSD+ KDS2010	137.3	9.738 to 264.9	Yes	*	0.03	B-C
232.68	791.96	528.92
222.13	372.25	1136.94		Test details	Mean 1	Mean 2	Mean Diff.	SE of diff.	n1	n2	q	DF
287.39	932.24	114.87		Control vs. PTSD	407	624.9	-217.9	52.53	119	134	5.867	356
512.16	435.47	640.01		Control vs. PTSD+ KDS2010	407	487.6	-80.61	55.7	119	106	2.047	356
347.48	1842.12	693.01		PTSD vs. PTSD+ KDS2010	624.9	487.6	137.3	54.21	134	106	3.582	356
377.4	162.3	870.62
371.84	127.17	330.44
280.83	318.52	462.4
276.22	290.25	185.58
187.77	230.61	420.76
292.71	583.76	353.9
136.17	716.83	665.71
688.26	1888.25	560.6
449.83	198.38	660.55
199.06	164.06	308.76
169.41	643.39	328.49
423.6	373.29	278.87
427.43	359.69	739.44
403.7	479.32	241.44
596.89	172.75	364.05
508.88	2392.78	192.24
686.1	235.29	715.83
517.06	546.97	176.93
357.11	623.59	1022.8
344.95	303.22	470.44
182.36	248.66	691.35
392.21	350.2	326.64
625.49	806.67	276.44
558.37	307.37	277.85
492.19	841.17	319.02
402.44	205.77	332.39
324.72	469.02	175.11
188.22	367.18	580.01
390.63	297.06	194.64
2502.24	479.14	812.63
842.02	586.95	414.9
421.8	647.99	126.82
182.93	1783.3	249.97
227.63	1400.4	470.44
705.86	673.18	197.88
100.96	227.45	343.24
402.92	286.61	558.52
336.77	824.23	280.25
927.63	214.29	442.59
268.41	306.45	871.32
679.35	481.89	271.51
401.44	496.81	285.14
411.02	246.93	220.45
648.5	226.81	475.09
173.44	1201.96	237.35
481.37	173.67	437.95
466.58	480.74	1428.55
499.56	607.38	1006.56
445.01	433.98	257.56
609.74	536.5	279.4
247.1	738.68	600.08
146.29	259.33	428.75
181.08	1873.97	1008.74
175.97	319.66	237.49
465.9	524.2	351.11
435.99	741.71	731.46
530.92	428.74	401.15
182.8	527.47	471.2
501.2	1295.34	379.48
231.04	337.32	321.62
143.88	180.29	576.65
207.43	1089.87	262.35
323.43	234.7
258.45	267.61
143.45	692.46
811.64	299.56
279.33	328.18
375.54	942.96
564.05	356.08
318.19	337.59
785.88	246.47
753.34	959.35
200.56	274.66
577.89	360.64
319.42	299.29
	246.21
	1172.93
	645.49
	565.28
	258.05
	387.3
	1688.69
	793.48
	523.66
	758.73
	876.28
	1602.66
	729.45
	895.76
	1198.43

## Sheet: 7k
Control	PTSD	PTSD +KDS2010		Table Analyzed
188.705	75.034	296.382		Data sets analyzed	A-C
127.49	167.1	287.778
242.426	291.768	170.409		ANOVA summary
45.741	153.572	155.421		F	14.29
57.614	172.745	202.233		P value	<0.001
74.158	264.615	131.48		P value summary	***
206.904	147.538	89.341		Significant diff. among means (P < 0.05)?	Yes
171.239	104.128	61.02		R squared	0.2539
169.63	120.289	128.755
115.617	185.591	155.324		Brown-Forsythe test
156.543	145.397	158.049		F (DFn, DFd)	0.1970 (2, 84)
148.076	171.039	86.616		P value	0.82
146.909	249.628	93.428		P value summary	ns
189.438	135.471	93.428		Are SDs significantly different (P < 0.05)?	No
184.864	152.891	58.684
137.125	152.891	100.63		Bartlett's test
93.136	152.891	46.519		Bartlett's statistic (corrected)	0.9513
44.573	152.891	26.471		P value	0.62
105.204	305.29	48.563		P value summary	ns
57.614	154.156	25.79		Are SDs significantly different (P < 0.05)?	No
41.459	201.208	87.199
63.453	176.391	130.313		ANOVA table	SS	DF	MS	F (DFn, DFd)	P value
44.378	297.018	118.829		Treatment (between columns)	113640	2	56820	F (2, 84) = 14.29	P<0.001
57.225	271.228	64.232		Residual (within columns)	333945	84	3976
72.991	172.258	197.172		Total	447585	86
	209.578	86.032
	272.985			Data summary
	117.077			Number of treatments (columns)	3
	184.326			Number of values (total)	87
	277.364
	184.812
	201.551			Number of families	1
	160.677			Number of comparisons per family	3
	234.394			Alpha	0.05
	263.35
	227.633			Tukey's multiple comparisons test	Mean Diff.	95.00% CI of diff.	Below threshold?	Summary	Adjusted P Value
				Control vs. PTSD	-74.15	-113.3 to -34.99	Yes	***	<0.001	A-B
				Control vs. PTSD +KDS2010	-1.534	-43.67 to 40.61	No	ns	>0.99	A-C
				PTSD vs. PTSD +KDS2010	72.62	33.90 to 111.3	Yes	***	<0.001	B-C
				Test details	Mean 1	Mean 2	Mean Diff.	SE of diff.	n1	n2	q	DF
				Control vs. PTSD	117.7	191.9	-74.15	16.42	25	36	6.389	84
				Control vs. PTSD +KDS2010	117.7	119.2	-1.534	17.66	25	26	0.1228	84
				PTSD vs. PTSD +KDS2010	191.9	119.2	72.62	16.23	36	26	6.329	84

## Sheet: 7l
Control	PTSD	PTSD+ KDS2010		Table Analyzed
1.33333	1.5	1		Data sets analyzed	A-C
1	1.6	2
1	3.25	1		ANOVA summary
1	2	1.33333		F	6.486
1	1.4	1		P value	0.003
1	2	1		P value summary	**
1	2.33333	1		Significant diff. among means (P < 0.05)?	Yes
1	2.66667	1.33333		R squared	0.1881
1.14286	1.2	1
2	1.33333	1.33333		Brown-Forsythe test
1	2	2		F (DFn, DFd)	4.881 (2, 56)
1	2	1.33333		P value	0.01
1	2	1		P value summary	*
1	1	1		Are SDs significantly different (P < 0.05)?	Yes
2	1	1.33333
1.25	1.33333	1.33333		Bartlett's test
1.33333	1.14286			Bartlett's statistic (corrected)	17.69
1.33333	1			P value	<0.001
1.33333	1.125			P value summary	***
1	4			Are SDs significantly different (P < 0.05)?	Yes
2	2
	1			ANOVA table	SS	DF	MS	F (DFn, DFd)	P value
				Treatment (between columns)	3.905	2	1.953	F (2, 56) = 6.486	P=0.003
				Residual (within columns)	16.86	56	0.301
				Total	20.76	58
				Data summary
				Number of treatments (columns)	3
				Number of values (total)	59
				Number of families	1
				Number of comparisons per family	3
				Alpha	0.05
				Tukey's multiple comparisons test	Mean Diff.	95.00% CI of diff.	Below threshold?	Summary	Adjusted P Value
				Control vs. PTSD	-0.5424	-0.9454 to -0.1394	Yes	**	0.006	A-B
				Control vs. PTSD+ KDS2010	-0.02494	-0.4633 to 0.4134	No	ns	0.99	A-C
				PTSD vs. PTSD+ KDS2010	0.5175	0.08346 to 0.9515	Yes	*	0.02	B-C
				Test details	Mean 1	Mean 2	Mean Diff.	SE of diff.	n1	n2	q	DF
				Control vs. PTSD	1.225	1.767	-0.5424	0.1674	21	22	4.583	56
				Control vs. PTSD+ KDS2010	1.225	1.25	-0.02494	0.1821	21	16	0.1937	56
				PTSD vs. PTSD+ KDS2010	1.767	1.25	0.5175	0.1803	22	16	4.06	56
				Compact letter display
				PTSD	A
				PTSD+ KDS2010	B
				Control	B

## Sheet: 7m
Control	PTSD	PTSD+ KDS2010		Table Analyzed
80	100	60		Data sets analyzed	A-C
40	100	70
50	100	50		ANOVA summary
60	70	50		F	18.46
70	60	40		P value	<0.001
80	90	50		P value summary	***
90	110	40		Significant diff. among means (P < 0.05)?	Yes
90	50	50		R squared	0.3973
70	90	70
70	110	70		Brown-Forsythe test
50	90	50		F (DFn, DFd)	0.8713 (2, 56)
90	90	70		P value	0.42
70	90	70		P value summary	ns
90	70	30		Are SDs significantly different (P < 0.05)?	No
70	50	70
50	110	70		Bartlett's test
90	110			Bartlett's statistic (corrected)	5.342
70	90			P value	0.07
50	130			P value summary	ns
30	150			Are SDs significantly different (P < 0.05)?	No
50	110
	90			ANOVA table	SS	DF	MS	F (DFn, DFd)	P value
				Treatment (between columns)	14159	2	7080	F (2, 56) = 18.46	P<0.001
				Residual (within columns)	21481	56	383.6
				Total	35641	58
				Data summary
				Number of treatments (columns)	3
				Number of values (total)	59
				Number of families	1
				Number of comparisons per family	3
				Alpha	0.05
				Tukey's multiple comparisons test	Mean Diff.	95.00% CI of diff.	Below threshold?	Summary	Adjusted P Value
				Control vs. PTSD	-26.49	-40.88 to -12.11	Yes	***	<0.001	A-B
				Control vs. PTSD+ KDS2010	10.27	-5.380 to 25.92	No	ns	0.26	A-C
				PTSD vs. PTSD+ KDS2010	36.76	21.27 to 52.25	Yes	***	<0.001	B-C
				Test details	Mean 1	Mean 2	Mean Diff.	SE of diff.	n1	n2	q	DF
				Control vs. PTSD	67.14	93.64	-26.49	5.975	21	22	6.271	56
				Control vs. PTSD+ KDS2010	67.14	56.88	10.27	6.499	21	16	2.234	56
				PTSD vs. PTSD+ KDS2010	93.64	56.88	36.76	6.435	22	16	8.079	56
				Compact letter display
				PTSD	A
				Control	B
				PTSD+ KDS2010	B

[truncated: 8 more sheets: 7n, 7p, 7q, 7r, 7t, 7w, 7x, 7y]
